# Supplementary material for: Primary SARS-CoV-2 exposure by vaccination or infection shapes immune responses to omicron variants among a Spanish cohort
Source: Nat Commun. 2025 Dec 13;17:863. doi: 10.1038/s41467-025-67577-9 (PMC12827448; doi:10.1038/s41467-025-67577-9)
Supplement: Supplementary file 4 — Source data [file 41467_2025_67577_MOESM4_ESM.xlsx]

## Sheet: fig1_c
timepoint	order_first	event2	event	number	n
T0	First-Infected	Infections	Symptomatic Infections	1	162
T0	First-Infected	Infections	Symptomatic Infections	2	1
T1	First-Infected	Infections	Symptomatic Infections	1	7
T1	First-Infected	Infections	Symptomatic Infections	2	1
T2	First-Infected	Infections	Symptomatic Infections	1	12
T2	First-Infected	Infections	Symptomatic Infections	2	1
T3	First-Infected	Infections	Asymptomatic Infections	1	2
T3	First-Infected	Infections	Symptomatic Infections	1	15
T3	First-Infected	Vaccines	Vaccine doses	1	78
T3	First-Vaccinated	Infections	Symptomatic Infections	1	2
T3	First-Vaccinated	Vaccines	Vaccine doses	1	135
T3	First-Infected	Infections	Symptomatic Infections	2	2
T4	First-Infected	Infections	Asymptomatic Infections	1	1
T4	First-Infected	Infections	Symptomatic Infections	1	1
T4	First-Infected	Vaccines	Vaccine doses	1	45
T4	First-Vaccinated	Infections	Symptomatic Infections	1	2
T4	First-Vaccinated	Vaccines	Vaccine doses	1	24
T4	First-Infected	Vaccines	Vaccine doses	2	101
T4	First-Vaccinated	Vaccines	Vaccine doses	2	156
T5	First-Infected	Infections	Asymptomatic Infections	1	8
T5	First-Infected	Vaccines	Vaccine doses	1	26
T5	First-Vaccinated	Infections	Asymptomatic Infections	1	4
T5	First-Vaccinated	Vaccines	Vaccine doses	1	1
T5	First-Infected	Vaccines	Vaccine doses	2	9
T5	First-Vaccinated	Vaccines	Vaccine doses	2	2
T6	First-Infected	Infections	Asymptomatic Infections	1	3
T6	First-Infected	Vaccines	Vaccine doses	1	27
T6	First-Vaccinated	Infections	Asymptomatic Infections	1	4
T6	First-Vaccinated	Infections	Symptomatic Infections	1	3
T6	First-Infected	Infections	Asymptomatic Infections	2	1
T6	First-Infected	Infections	Symptomatic Infections	2	1
T6	First-Infected	Vaccines	Vaccine doses	2	5
T6	First-Vaccinated	Vaccines	Vaccine doses	2	1
T7	First-Infected	Infections	Asymptomatic Infections	1	4
T7	First-Infected	Vaccines	Vaccine doses	1	13
T7	First-Vaccinated	Infections	Asymptomatic Infections	1	5
T7	First-Vaccinated	Infections	Symptomatic Infections	1	7
T7	First-Infected	Infections	Symptomatic Infections	2	1
T7	First-Infected	Vaccines	Vaccine doses	2	9
T7	First-Vaccinated	Vaccines	Vaccine doses	2	1
T7	First-Infected	Vaccines	Vaccine doses	3	1
T7	First-Vaccinated	Vaccines	Vaccine doses	3	1
T8	First-Infected	Infections	Asymptomatic Infections	1	16
T8	First-Infected	Vaccines	Vaccine doses	1	8
T8	First-Vaccinated	Infections	Asymptomatic Infections	1	10
T8	First-Vaccinated	Infections	Symptomatic Infections	1	24
T8	First-Infected	Infections	Asymptomatic Infections	2	1
T8	First-Infected	Infections	Symptomatic Infections	2	20
T8	First-Infected	Vaccines	Vaccine doses	2	38
T8	First-Vaccinated	Infections	Symptomatic Infections	2	1
T8	First-Infected	Vaccines	Vaccine doses	3	91
T8	First-Vaccinated	Vaccines	Vaccine doses	3	124
T9	First-Infected	Infections	Asymptomatic Infections	1	20
T9	First-Vaccinated	Infections	Asymptomatic Infections	1	13
T9	First-Vaccinated	Infections	Symptomatic Infections	1	88
T9	First-Infected	Infections	Asymptomatic Infections	2	1
T9	First-Infected	Infections	Symptomatic Infections	2	66
T9	First-Infected	Vaccines	Vaccine doses	2	12
T9	First-Vaccinated	Infections	Asymptomatic Infections	2	1
T9	First-Vaccinated	Infections	Symptomatic Infections	2	9
T9	First-Infected	Infections	Symptomatic Infections	3	7
T9	First-Infected	Vaccines	Vaccine doses	3	21
T9	First-Vaccinated	Infections	Symptomatic Infections	3	1
T9	First-Vaccinated	Vaccines	Vaccine doses	3	9
T9	First-Infected	Vaccines	Vaccine doses	4	12
T9	First-Vaccinated	Vaccines	Vaccine doses	4	12
T10	First-Infected	Infections	Asymptomatic Infections	1	19
T10	First-Vaccinated	Infections	Asymptomatic Infections	1	26
T10	First-Vaccinated	Infections	Symptomatic Infections	1	9
T10	First-Infected	Infections	Asymptomatic Infections	2	4
T10	First-Infected	Infections	Symptomatic Infections	2	14
T10	First-Infected	Vaccines	Vaccine doses	2	1
T10	First-Vaccinated	Infections	Asymptomatic Infections	2	4
T10	First-Vaccinated	Infections	Symptomatic Infections	2	6
T10	First-Infected	Infections	Symptomatic Infections	3	9
T10	First-Infected	Vaccines	Vaccine doses	3	5
T10	First-Vaccinated	Infections	Symptomatic Infections	3	1
T10	First-Infected	Vaccines	Vaccine doses	4	21
T10	First-Vaccinated	Vaccines	Vaccine doses	4	23
T11	First-Vaccinated	Infections	Symptomatic Infections	1	1
T11	First-Infected	Infections	Symptomatic Infections	2	1
T11	First-Infected	Infections	Symptomatic Infections	3	1
T11	First-Vaccinated	Vaccines	Vaccine doses	4	1

## Sheet: fig2
order_first	name	value
First-Infected	Pfizer	424
First-Infected	Moderna	88
First-Infected	Adeno	11
First-Vaccinated	Pfizer	416
First-Vaccinated	Moderna	74
First-Vaccinated	Adeno	0
First-Infected	Wuhan	199
First-Infected	Alpha	18
First-Infected	Delta	23
First-Infected	BA.1	37
First-Infected	BA.2	44
First-Infected	BA.4.5	27
First-Infected	Bq.1	47
First-Infected	XBB.1	7
First-Vaccinated	Wuhan	0
First-Vaccinated	Alpha	13
First-Vaccinated	Delta	28
First-Vaccinated	BA.1	49
First-Vaccinated	BA.2	41
First-Vaccinated	BA.4.5	41
First-Vaccinated	Bq.1	46
First-Vaccinated	XBB.1	3

## Sheet: fig3
isotype	analyte	model_label	estimate_p	conf.low_p	conf.high_p	xmin_rect	xmax_rect
IgA	RBD_Wuhan	M0 (Crude)	20.7286	-1.63189	48.1721
IgA	RBD_BA1_1	M0 (Crude)	45.5882	27.2488	66.5706
IgA	RBD_BA2	M0 (Crude)	52.9843	30.5379	79.2903
IgA	RBD_BA4_5	M0 (Crude)	41.8057	22.5632	64.0693
IgA	RBD_BQ1_1	M0 (Crude)	45.5007	23.8624	70.919
IgA	RBD_XBB	M0 (Crude)	34.812	20.3181	51.052
IgA	RBD_Delta	M0 (Crude)	22.1783	-0.130211	49.4699
IgG	RBD_Wuhan	M0 (Crude)	54.1118	34.6684	76.3623
IgG	RBD_BA1_1	M0 (Crude)	70.4439	47.8066	96.5483
IgG	RBD_BA2	M0 (Crude)	78.6071	55.2426	105.488
IgG	RBD_BA4_5	M0 (Crude)	63.713	40.4057	90.8893
IgG	RBD_BQ1_1	M0 (Crude)	75.0861	49.1123	105.584
IgG	RBD_XBB	M0 (Crude)	52.738	32.7138	75.7834
IgG	RBD_Delta	M0 (Crude)	54.7622	36.1277	75.9476
IgA	RBD_Wuhan	M1 (Age/Sex)	22.9537	-0.222936	51.514
IgA	RBD_BA1_1	M1 (Age/Sex)	48.0188	29.0644	69.7567
IgA	RBD_BA2	M1 (Age/Sex)	55.1539	31.9737	82.4055
IgA	RBD_BA4_5	M1 (Age/Sex)	45.3334	25.3396	68.5165
IgA	RBD_BQ1_1	M1 (Age/Sex)	50.5004	27.8468	77.1681
IgA	RBD_XBB	M1 (Age/Sex)	37.0813	22.1197	53.8758
IgA	RBD_Delta	M1 (Age/Sex)	24.6719	1.52096	53.1021
IgG	RBD_Wuhan	M1 (Age/Sex)	62.8242	42.4766	86.0778
IgG	RBD_BA1_1	M1 (Age/Sex)	80.2394	56.4264	107.677
IgG	RBD_BA2	M1 (Age/Sex)	87.8684	63.3592	116.055
IgG	RBD_BA4_5	M1 (Age/Sex)	74.1548	49.5562	102.799
IgG	RBD_BQ1_1	M1 (Age/Sex)	86.8317	59.2939	119.13
IgG	RBD_XBB	M1 (Age/Sex)	62.5677	41.3937	86.9124
IgG	RBD_Delta	M1 (Age/Sex)	62.8349	43.3875	84.9199
IgA	RBD_Wuhan	M2 (M1+Comorb.)	21.8684	-1.58935	50.9177
IgA	RBD_BA1_1	M2 (M1+Comorb.)	46.7126	27.5402	68.7671
IgA	RBD_BA2	M2 (M1+Comorb.)	53.2664	29.8519	80.9029
IgA	RBD_BA4_5	M2 (M1+Comorb.)	44.8573	24.4078	68.6683
IgA	RBD_BQ1_1	M2 (M1+Comorb.)	51.0215	27.6962	78.6075
IgA	RBD_XBB	M2 (M1+Comorb.)	36.5929	21.3025	53.8106
IgA	RBD_Delta	M2 (M1+Comorb.)	24.2505	0.635083	53.4075
IgG	RBD_Wuhan	M2 (M1+Comorb.)	69.7114	48.1519	94.4083
IgG	RBD_BA1_1	M2 (M1+Comorb.)	85.1916	60.1704	114.122
IgG	RBD_BA2	M2 (M1+Comorb.)	96.3512	70.2524	126.451
IgG	RBD_BA4_5	M2 (M1+Comorb.)	80.7996	54.8242	111.133
IgG	RBD_BQ1_1	M2 (M1+Comorb.)	92.2611	63.4443	126.159
IgG	RBD_XBB	M2 (M1+Comorb.)	65.3701	43.3468	90.777
IgG	RBD_Delta	M2 (M1+Comorb.)	69.3248	48.7663	92.7244
IgA	RBD_Wuhan	MS1 (M5, Sens. Comorb.)	17.8128	-10.6138	55.2796
IgA	RBD_BA1_1	MS1 (M5, Sens. Comorb.)	35.6686	12.8266	63.135
IgA	RBD_BA2	MS1 (M5, Sens. Comorb.)	37.8315	11.0239	71.1119
IgA	RBD_BA4_5	MS1 (M5, Sens. Comorb.)	31.2242	7.72896	59.8438
IgA	RBD_BQ1_1	MS1 (M5, Sens. Comorb.)	40.084	12.7197	74.0913
IgA	RBD_XBB	MS1 (M5, Sens. Comorb.)	32.8265	13.3668	55.6264
IgA	RBD_Delta	MS1 (M5, Sens. Comorb.)	18.725	-9.59797	55.9215
IgG	RBD_Wuhan	MS1 (M5, Sens. Comorb.)	78.9818	50.2625	113.19
IgG	RBD_BA1_1	MS1 (M5, Sens. Comorb.)	77.3614	46.0799	115.341
IgG	RBD_BA2	MS1 (M5, Sens. Comorb.)	96.0566	62.1356	137.074
IgG	RBD_BA4_5	MS1 (M5, Sens. Comorb.)	71.4671	40.1847	109.73
IgG	RBD_BQ1_1	MS1 (M5, Sens. Comorb.)	90.9512	55.6991	134.185
IgG	RBD_XBB	MS1 (M5, Sens. Comorb.)	68.4079	39.8224	102.837
IgG	RBD_Delta	MS1 (M5, Sens. Comorb.)	65.2981	39.9288	95.2669
IgA	RBD_Wuhan	M3 (M2+Infections)	25.7811	0.152424	57.9681
IgA	RBD_BA1_1	M3 (M2+Infections)	48.8059	27.966	73.0397
IgA	RBD_BA2	M3 (M2+Infections)	55.7373	30.289	86.1563
IgA	RBD_BA4_5	M3 (M2+Infections)	45.1436	23.2082	70.9843
IgA	RBD_BQ1_1	M3 (M2+Infections)	47.5059	23.1781	76.6384
IgA	RBD_XBB	M3 (M2+Infections)	37.4336	20.874	56.2619
IgA	RBD_Delta	M3 (M2+Infections)	26.5971	1.02788	58.6377
IgG	RBD_Wuhan	M3 (M2+Infections)	76.9401	52.5815	105.187
IgG	RBD_BA1_1	M3 (M2+Infections)	83.3605	56.6866	114.575
IgG	RBD_BA2	M3 (M2+Infections)	101.238	72.4625	134.815
IgG	RBD_BA4_5	M3 (M2+Infections)	79.2014	51.4705	112.009
IgG	RBD_BQ1_1	M3 (M2+Infections)	86.9198	56.9922	122.553
IgG	RBD_XBB	M3 (M2+Infections)	55.4487	33.2761	81.3102
IgG	RBD_Delta	M3 (M2+Infections)	75.0537	52.0486	101.539
IgA	RBD_Wuhan	M4 (M3+Vaccines)	24.0402	-5.50221	62.8182
IgA	RBD_BA1_1	M4 (M3+Vaccines)	43.4647	19.7348	71.8975
IgA	RBD_BA2	M4 (M3+Vaccines)	45.5256	17.7591	79.8391
IgA	RBD_BA4_5	M4 (M3+Vaccines)	38.4211	14.0183	68.0469
IgA	RBD_BQ1_1	M4 (M3+Vaccines)	45.3695	17.4508	79.9247
IgA	RBD_XBB	M4 (M3+Vaccines)	38.8402	18.9963	61.9932
IgA	RBD_Delta	M4 (M3+Vaccines)	25.4729	-4.15047	64.2517
IgG	RBD_Wuhan	M4 (M3+Vaccines)	95.7162	64.6692	132.617
IgG	RBD_BA1_1	M4 (M3+Vaccines)	94.9165	61.9028	134.662
IgG	RBD_BA2	M4 (M3+Vaccines)	117.391	81.4685	160.424
IgG	RBD_BA4_5	M4 (M3+Vaccines)	88.9279	54.9702	130.327
IgG	RBD_BQ1_1	M4 (M3+Vaccines)	104.235	66.56	150.431
IgG	RBD_XBB	M4 (M3+Vaccines)	64.8263	37.3748	97.7634
IgG	RBD_Delta	M4 (M3+Vaccines)	79.0435	51.7281	111.276
IgA	RBD_Wuhan	M5 (M4, time)	20.8307	-8.08533	58.8435	-8.08533	58.8435
IgA	RBD_BA1_1	M5 (M4, time)	38.066	15.0349	65.7081	15.0349	65.7081
IgA	RBD_BA2	M5 (M4, time)	41.5205	14.2592	75.286	14.2592	75.286
IgA	RBD_BA4_5	M5 (M4, time)	34.0463	10.2901	62.9196	10.2901	62.9196
IgA	RBD_BQ1_1	M5 (M4, time)	43.3793	15.6646	77.7348	15.6646	77.7348
IgA	RBD_XBB	M5 (M4, time)	34.7361	15.1906	57.598	15.1906	57.598
IgA	RBD_Delta	M5 (M4, time)	22.3095	-6.65186	60.2561	-6.65186	60.2561
IgG	RBD_Wuhan	M5 (M4, time)	83.0519	53.7412	117.951	53.7412	117.951
IgG	RBD_BA1_1	M5 (M4, time)	80.2501	48.7315	118.448	48.7315	118.448
IgG	RBD_BA2	M5 (M4, time)	100.354	65.8818	141.99	65.8818	141.99
IgG	RBD_BA4_5	M5 (M4, time)	75.477	43.7409	114.22	43.7409	114.22
IgG	RBD_BQ1_1	M5 (M4, time)	95.5164	59.7243	139.329	59.7243	139.329
IgG	RBD_XBB	M5 (M4, time)	70.4948	41.798	104.999	41.798	104.999
IgG	RBD_Delta	M5 (M4, time)	69.4123	43.5234	99.971	43.5234	99.971
IgA	RBD_Wuhan	MS2 (M5, w/t Asym.)	28.8075	-8.95867	82.2399
IgA	RBD_BA1_1	MS2 (M5, w/t Asym.)	41.7623	12.1602	79.1772
IgA	RBD_BA2	MS2 (M5, w/t Asym.)	42.9663	8.43742	88.49
IgA	RBD_BA4_5	MS2 (M5, w/t Asym.)	46.909	14.4544	88.5664
IgA	RBD_BQ1_1	MS2 (M5, w/t Asym.)	64.423	25.1906	115.95
IgA	RBD_XBB	MS2 (M5, w/t Asym.)	37.8442	12.478	68.9311
IgA	RBD_Delta	MS2 (M5, w/t Asym.)	34.9978	-3.69335	89.2332
IgG	RBD_Wuhan	MS2 (M5, w/t Asym.)	110.464	69.8942	160.722
IgG	RBD_BA1_1	MS2 (M5, w/t Asym.)	103.681	59.6319	159.885
IgG	RBD_BA2	MS2 (M5, w/t Asym.)	118.581	72.1614	177.517
IgG	RBD_BA4_5	MS2 (M5, w/t Asym.)	100.553	55.5143	158.634
IgG	RBD_BQ1_1	MS2 (M5, w/t Asym.)	130.025	77.3136	198.407
IgG	RBD_XBB	MS2 (M5, w/t Asym.)	89.6022	49.1806	140.976
IgG	RBD_Delta	MS2 (M5, w/t Asym.)	88.4557	53.4249	131.485
IgA	RBD_Wuhan	MS3 (M5, Inf type )	19.9332	-8.66799	57.4911
IgA	RBD_BA1_1	MS3 (M5, Inf type )	36.8887	14.2695	63.9853
IgA	RBD_BA2	MS3 (M5, Inf type )	37.4421	11.1338	69.9783
IgA	RBD_BA4_5	MS3 (M5, Inf type )	32.0962	8.96158	60.1427
IgA	RBD_BQ1_1	MS3 (M5, Inf type )	39.4877	12.6074	72.7845
IgA	RBD_XBB	MS3 (M5, Inf type )	33.773	14.6149	56.1334
IgA	RBD_Delta	MS3 (M5, Inf type )	21.2415	-7.24953	58.4845
IgG	RBD_Wuhan	MS3 (M5, Inf type )	79.1106	50.9	112.595
IgG	RBD_BA1_1	MS3 (M5, Inf type )	77.7245	47.0878	114.742
IgG	RBD_BA2	MS3 (M5, Inf type )	94.7207	61.8	134.34
IgG	RBD_BA4_5	MS3 (M5, Inf type )	73.808	42.7738	111.588
IgG	RBD_BQ1_1	MS3 (M5, Inf type )	91.2921	56.3959	133.975
IgG	RBD_XBB	MS3 (M5, Inf type )	70.0622	42.3837	103.121
IgG	RBD_Delta	MS3 (M5, Inf type )	64.8776	39.9113	94.2991
IgA	RBD_Wuhan	MS4 (M5, Inf/Vac type )	19.319	-6.98434	53.0605
IgA	RBD_BA1_1	MS4 (M5, Inf/Vac type )	36.6102	15.7791	61.1892
IgA	RBD_BA2	MS4 (M5, Inf/Vac type )	44.1976	18.5474	75.3978
IgA	RBD_BA4_5	MS4 (M5, Inf/Vac type )	33.6469	11.973	59.516
IgA	RBD_BQ1_1	MS4 (M5, Inf/Vac type )	41.6011	16.2611	72.4643
IgA	RBD_XBB	MS4 (M5, Inf/Vac type )	31.597	14.2048	51.6379
IgA	RBD_Delta	MS4 (M5, Inf/Vac type )	19.8883	-6.16893	53.1817
IgG	RBD_Wuhan	MS4 (M5, Inf/Vac type )	66.7702	42.1572	95.6448
IgG	RBD_BA1_1	MS4 (M5, Inf/Vac type )	62.1803	35.8592	93.6008
IgG	RBD_BA2	MS4 (M5, Inf/Vac type )	79.8643	51.3352	113.771
IgG	RBD_BA4_5	MS4 (M5, Inf/Vac type )	60.5585	33.6479	92.8876
IgG	RBD_BQ1_1	MS4 (M5, Inf/Vac type )	80.7556	49.9134	117.943
IgG	RBD_XBB	MS4 (M5, Inf/Vac type )	76.9325	50.0279	108.662
IgG	RBD_Delta	MS4 (M5, Inf/Vac type )	60.0132	37.4739	86.2479

## Sheet: fig4
isotype	analyte	model	estimate_p	conf.low_p	conf.high_p	pint
IgA	RBD_BA4_5	3 exposures	60.9449	0.662159	157.329	0.00058663
IgA	RBD_BA4_5	4 exposures	46.824	16.2921	85.3717	0.00058663
IgA	RBD_BA4_5	5 exposures	27.7818	-5.59299	72.9552	0.00058663
IgA	RBD_BA4_5	6 exposures	-39.1138	-61.0534	-4.81488	0.00058663
IgA	RBD_Wuhan	3 exposures	83.7462	-2.94895	247.886	0.000606874
IgA	RBD_Wuhan	4 exposures	38.5282	0.751863	90.4684	0.000606874
IgA	RBD_Wuhan	5 exposures	-12.8751	-41.8177	30.4648	0.000606874
IgA	RBD_Wuhan	6 exposures	-57.9528	-76.4418	-24.9533	0.000606874
IgA	RBD_BA2	3 exposures	70.489	1.65356	185.937	0.000728623
IgA	RBD_BA2	4 exposures	51.6004	17.2606	95.9966	0.000728623
IgA	RBD_BA2	5 exposures	40.813	0.813387	96.6833	0.000728623
IgA	RBD_BA2	6 exposures	-39.3652	-63.0171	-0.587165	0.000728623
IgA	RBD_Delta	3 exposures	113.485	13.2781	302.337	0.00131439
IgA	RBD_Delta	4 exposures	34.101	-2.2033	83.8822	0.00131439
IgA	RBD_Delta	5 exposures	-10.628	-40.2298	33.6344	0.00131439
IgA	RBD_Delta	6 exposures	-54.7119	-74.6586	-19.065	0.00131439
IgA	RBD_BQ1_1	3 exposures	70.9782	1.72478	187.379	0.00487155
IgA	RBD_BQ1_1	4 exposures	63.1817	26.0872	111.189	0.00487155
IgA	RBD_BQ1_1	5 exposures	20.2419	-14.1321	68.3762	0.00487155
IgA	RBD_BQ1_1	6 exposures	-34.7262	-60.4203	7.64777	0.00487155
IgG	RBD_BA1_1	3 exposures	234.049	110.092	431.144	0.00574094
IgG	RBD_BA1_1	4 exposures	57.9867	25.4566	98.9517	0.00574094
IgG	RBD_BA1_1	5 exposures	86.1051	36.7394	153.293	0.00574094
IgG	RBD_BA1_1	6 exposures	27.7743	-20.2354	104.681	0.00574094
IgA	RBD_XBB	3 exposures	49.4862	2.59455	117.81	0.0125494
IgA	RBD_XBB	4 exposures	39.867	16.0132	68.6254	0.0125494
IgA	RBD_XBB	5 exposures	37.4887	7.83944	75.2897	0.0125494
IgA	RBD_XBB	6 exposures	-15.942	-41.2795	20.3284	0.0125494
IgA	RBD_BA1_1	3 exposures	68.2552	8.91909	159.916	0.0149116
IgA	RBD_BA1_1	4 exposures	44.1774	16.1399	78.9834	0.0149116
IgA	RBD_BA1_1	5 exposures	31.7878	-0.213236	74.0514	0.0149116
IgA	RBD_BA1_1	6 exposures	-20.6383	-47.118	19.1005	0.0149116
IgG	RBD_BA4_5	3 exposures	229.047	103.864	431.1	0.0187023
IgG	RBD_BA4_5	4 exposures	61.7742	27.5124	105.242	0.0187023
IgG	RBD_BA4_5	5 exposures	66.0228	20.8161	128.145	0.0187023
IgG	RBD_BA4_5	6 exposures	20.3045	-25.9521	95.4569	0.0187023
IgG	RBD_Wuhan	3 exposures	187.259	89.0607	336.462	0.0745363
IgG	RBD_Wuhan	4 exposures	84.9858	50.2792	127.708	0.0745363
IgG	RBD_Wuhan	5 exposures	63.8984	24.5723	115.639	0.0745363
IgG	RBD_Wuhan	6 exposures	30.1647	-13.897	96.7741	0.0745363
IgG	RBD_Delta	3 exposures	143.389	63.6685	261.941	0.125994
IgG	RBD_Delta	4 exposures	71.2405	40.6074	108.548	0.125994
IgG	RBD_Delta	5 exposures	48.2204	14.2851	92.2324	0.125994
IgG	RBD_Delta	6 exposures	23.7496	-16.3142	82.9936	0.125994
IgG	RBD_BQ1_1	3 exposures	208.903	89.0726	404.68	0.136166
IgG	RBD_BQ1_1	4 exposures	87.6451	47.0091	139.514	0.136166
IgG	RBD_BQ1_1	5 exposures	80.3211	30.1036	149.922	0.136166
IgG	RBD_BQ1_1	6 exposures	36.6548	-17.0451	125.117	0.136166
IgG	RBD_BA2	3 exposures	189.531	83.9187	355.789	0.176342
IgG	RBD_BA2	4 exposures	97.3183	57.4914	147.217	0.176342
IgG	RBD_BA2	5 exposures	104.206	51.4351	175.367	0.176342
IgG	RBD_BA2	6 exposures	50.6309	-4.21052	136.87	0.176342
IgG	RBD_XBB	3 exposures	87.5636	18.9541	195.745	0.814577
IgG	RBD_XBB	4 exposures	70.6853	36.1159	114.034	0.814577
IgG	RBD_XBB	5 exposures	54.3025	14.1552	108.569	0.814577
IgG	RBD_XBB	6 exposures	77.1815	12.0208	180.245	0.814577

## Sheet: fig5
isotype	analyte	contrast	estimate_p	conf.low_p_bonferroni	conf.high_p_bonferroni	p.value_bonferroni	p.value_fdr	p.value_una	symbol_position
IgA	RBD_Wuhan	VacVacInf vs InfVacVac	34.5644	-46.0951	235.918	1	0.416541	0.416541	477.562
IgA	RBD_Wuhan	VacVacInf vs InfVacInf	84.3484	-21.7218	334.148	0.296336	0.102787	0.0740841	477.562
IgA	RBD_Wuhan	VacVacVacInf vs InfVacVacVac	109.043	13.9659	283.44	0.00971054	0.00971054	0.00242764	477.562
IgA	RBD_Wuhan	VacVacVacInf vs InfVacVacInf	41.8701	-13.5098	132.71	0.308361	0.102787	0.0770901	477.562
IgA	RBD_BA1_1	VacVacInf vs InfVacVac	-7.66223	-50.9839	73.9482	1	0.752587	0.752587	615.972
IgA	RBD_BA1_1	VacVacInf vs InfVacInf	63.0486	-9.33859	193.232	0.149217	0.0746087	0.0373043	615.972
IgA	RBD_BA1_1	VacVacVacInf vs InfVacVacVac	11.0731	-27.7547	70.7688	1	0.721327	0.540995	615.972
IgA	RBD_BA1_1	VacVacVacInf vs InfVacVacInf	53.937	9.76952	115.876	0.00589146	0.00589146	0.00147287	615.972
IgA	RBD_BA2	VacVacInf vs InfVacVac	-0.940163	-54.0528	113.568	1	0.975431	0.975431	485.396
IgA	RBD_BA2	VacVacInf vs InfVacInf	71.372	-15.1889	246.28	0.221837	0.105684	0.0554592	485.396
IgA	RBD_BA2	VacVacVacInf vs InfVacVacVac	45.6719	-14.7763	148.996	0.317053	0.105684	0.0792634	485.396
IgA	RBD_BA2	VacVacVacInf vs InfVacVacInf	53.2425	2.26542	129.631	0.0336484	0.0336484	0.00841209	485.396
IgA	RBD_BA4_5	VacVacInf vs InfVacVac	-1.44797	-50.6155	96.6711	1	0.957835	0.957835	631.411
IgA	RBD_BA4_5	VacVacInf vs InfVacInf	65.0797	-12.5066	211.467	0.193342	0.0759545	0.0483354	631.411
IgA	RBD_BA4_5	VacVacVacInf vs InfVacVacVac	43.9429	-10.7915	132.26	0.227864	0.0759545	0.0569659	631.411
IgA	RBD_BA4_5	VacVacVacInf vs InfVacVacInf	49.363	3.66492	115.206	0.0244238	0.0244238	0.00610595	631.411
IgA	RBD_BQ1_1	VacVacInf vs InfVacVac	-1.35028	-54.3965	113.399	1	0.9648	0.9648	594.283
IgA	RBD_BQ1_1	VacVacInf vs InfVacInf	75.1206	-13.4672	254.4	0.187435	0.0624782	0.0468586	594.283
IgA	RBD_BQ1_1	VacVacVacInf vs InfVacVacVac	64.5362	-4.21125	182.624	0.0858062	0.0429031	0.0214515	594.283
IgA	RBD_BQ1_1	VacVacVacInf vs InfVacVacInf	86.9024	24.631	180.287	0.000497197	0.000497197	0.000124299	594.283
IgA	RBD_XBB	VacVacInf vs InfVacVac	1.19103	-42.2193	77.2154	1	0.957795	0.957795	303.392
IgA	RBD_XBB	VacVacInf vs InfVacInf	49.0979	-10.8554	149.372	0.208486	0.104243	0.0521216	303.392
IgA	RBD_XBB	VacVacVacInf vs InfVacVacVac	7.41511	-27.1937	58.4754	1	0.860183	0.645137	303.392
IgA	RBD_XBB	VacVacVacInf vs InfVacVacInf	39.9275	4.09301	88.0981	0.0184033	0.0184033	0.00460083	303.392
IgA	RBD_Delta	VacVacInf vs InfVacVac	40.9821	-43.4228	251.307	1	0.346335	0.346335	473.41
IgA	RBD_Delta	VacVacInf vs InfVacInf	132.036	-0.921001	443.41	0.0539388	0.0269694	0.0134847	473.41
IgA	RBD_Delta	VacVacVacInf vs InfVacVacVac	83.7781	-0.344257	238.911	0.0520097	0.0269694	0.0130024	473.41
IgA	RBD_Delta	VacVacVacInf vs InfVacVacInf	42.4185	-12.8362	132.7	0.286515	0.0955049	0.0716286	473.41
IgG	RBD_Wuhan	VacVacInf vs InfVacVac	24.5667	-34.4969	136.887	1	0.482043	0.392111	477.562
IgG	RBD_Wuhan	VacVacInf vs InfVacInf	205.593	70.5508	447.562	8.44854e-06	8.44854e-06	2.11214e-06	477.562
IgG	RBD_Wuhan	VacVacVacInf vs InfVacVacVac	-12.0524	-44.3322	38.9452	1	0.482043	0.482043	477.562
IgG	RBD_Wuhan	VacVacVacInf vs InfVacVacInf	71.3965	22.6028	139.609	0.000258057	0.000129029	6.45143e-05	477.562
IgG	RBD_BA1_1	VacVacInf vs InfVacVac	35.9242	-34.2382	180.944	1	0.289869	0.289869	615.972
IgG	RBD_BA1_1	VacVacInf vs InfVacInf	257.451	86.2633	585.972	5.34338e-06	5.34338e-06	1.33585e-06	615.972
IgG	RBD_BA1_1	VacVacVacInf vs InfVacVacVac	-31.1873	-59.424	16.6993	0.307133	0.102378	0.0767833	615.972
IgG	RBD_BA1_1	VacVacVacInf vs InfVacVacInf	49.0735	2.53758	116.729	0.0309166	0.0154583	0.00772914	615.972
IgG	RBD_BA2	VacVacInf vs InfVacVac	25.8312	-37.9104	155.01	1	0.457666	0.415324	485.396
IgG	RBD_BA2	VacVacInf vs InfVacInf	193.02	54.5937	455.396	0.00011977	8.98363e-05	2.99424e-05	485.396
IgG	RBD_BA2	VacVacVacInf vs InfVacVacVac	-13.9167	-48.0543	42.6554	1	0.457666	0.457666	485.396
IgG	RBD_BA2	VacVacVacInf vs InfVacVacInf	82.8422	26.6419	163.983	0.000179673	8.98363e-05	4.49182e-05	485.396
IgG	RBD_BA4_5	VacVacInf vs InfVacVac	30.6817	-37.8879	174.95	1	0.367663	0.367663	631.411
IgG	RBD_BA4_5	VacVacInf vs InfVacInf	259.578	84.3377	601.411	8.52e-06	8.52e-06	2.13e-06	631.411
IgG	RBD_BA4_5	VacVacVacInf vs InfVacVacVac	-23.7591	-55.5937	30.8976	0.836646	0.278882	0.209161	631.411
IgG	RBD_BA4_5	VacVacVacInf vs InfVacVacInf	52.2683	3.75718	123.46	0.0248806	0.0124403	0.00622014	631.411
IgG	RBD_BQ1_1	VacVacInf vs InfVacVac	38.8491	-35.0163	196.675	1	0.372137	0.279103	594.283
IgG	RBD_BQ1_1	VacVacInf vs InfVacInf	236.505	70.4632	564.283	3.89316e-05	3.89316e-05	9.73289e-06	594.283
IgG	RBD_BQ1_1	VacVacVacInf vs InfVacVacVac	2.52776	-41.1363	78.581	1	0.910313	0.910313	594.283
IgG	RBD_BQ1_1	VacVacVacInf vs InfVacVacInf	86.8589	26.4636	176.097	0.000277922	0.000138961	6.94806e-05	594.283
IgG	RBD_XBB	VacVacInf vs InfVacVac	51.8776	-25.4401	209.373	0.566232	0.141558	0.141558	303.392
IgG	RBD_XBB	VacVacInf vs InfVacInf	98.429	5.44957	273.392	0.0272686	0.00908953	0.00681715	303.392
IgG	RBD_XBB	VacVacVacInf vs InfVacVacVac	86.9141	10.1974	217.039	0.0125567	0.00627833	0.00313916	303.392
IgG	RBD_XBB	VacVacVacInf vs InfVacVacInf	86.1842	29.5279	167.622	8.57679e-05	8.57679e-05	2.1442e-05	303.392
IgG	RBD_Delta	VacVacInf vs InfVacVac	11.6467	-39.006	104.364	1	0.851823	0.648097	473.41
IgG	RBD_Delta	VacVacInf vs InfVacInf	179.03	61.0817	383.345	1.48135e-05	1.48135e-05	3.70338e-06	473.41
IgG	RBD_Delta	VacVacVacInf vs InfVacVacVac	-3.14814	-36.9206	48.7059	1	0.851823	0.851823	473.41
IgG	RBD_Delta	VacVacVacInf vs InfVacVacInf	61.5344	17.8097	121.487	0.000632021	0.000316011	0.000158005	473.41

## Sheet: fig6_data
random_id	timepoint	isotype	analyte	variant	mfi	first_exposure_type
Random_Nv6cpoFK	5	IgA	N_Fl	Wuhan	493	Infected
Random_Nv6cpoFK	5	IgA	RBD	Wuhan	3574	Infected
Random_Nv6cpoFK	5	IgA	S	Wuhan	4197	Infected
Random_Nv6cpoFK	5	IgG	N_Fl	Wuhan	20293	Infected
Random_Nv6cpoFK	5	IgG	RBD	Wuhan	121030	Infected
Random_Nv6cpoFK	5	IgG	S	Wuhan	111552	Infected
Random_Nv6cpoFK	6	IgA	N_Fl	Wuhan	161	Infected
Random_Nv6cpoFK	6	IgA	RBD	Wuhan	402	Infected
Random_Nv6cpoFK	6	IgA	S	Wuhan	641.5	Infected
Random_Nv6cpoFK	6	IgG	N_Fl	Wuhan	20912	Infected
Random_Nv6cpoFK	6	IgG	RBD	Wuhan	33505	Infected
Random_Nv6cpoFK	6	IgG	S	Wuhan	37526	Infected
Random_Nv6cpoFK	7	IgA	N_Fl	Wuhan	189	Infected
Random_Nv6cpoFK	7	IgA	RBD	Wuhan	678	Infected
Random_Nv6cpoFK	7	IgA	S	Wuhan	859	Infected
Random_Nv6cpoFK	7	IgG	N_Fl	Wuhan	19326	Infected
Random_Nv6cpoFK	7	IgG	RBD	Wuhan	4221	Infected
Random_Nv6cpoFK	7	IgG	S	Wuhan	6258	Infected
Random_Nv6cpoFK	8	IgA	N_Fl	Wuhan	874	Infected
Random_Nv6cpoFK	8	IgA	RBD	Wuhan	1964	Infected
Random_Nv6cpoFK	8	IgA	S	Wuhan	1558	Infected
Random_Nv6cpoFK	8	IgG	N_Fl	Wuhan	21865	Infected
Random_Nv6cpoFK	8	IgG	RBD	Wuhan	23086	Infected
Random_Nv6cpoFK	8	IgG	S	Wuhan	28708	Infected
Random_Nv6cpoFK	9	IgA	N_Fl	Wuhan	314	Infected
Random_Nv6cpoFK	9	IgA	RBD	Wuhan	2577.5	Infected
Random_Nv6cpoFK	9	IgA	S	Wuhan	2534.5	Infected
Random_Nv6cpoFK	9	IgG	N_Fl	Wuhan	7209.5	Infected
Random_Nv6cpoFK	9	IgG	RBD	Wuhan	10533.5	Infected
Random_Nv6cpoFK	9	IgG	S	Wuhan	16800	Infected
Random_Nv6cpoFK	11	IgA	N_Fl	Wuhan	4144.5	Infected
Random_Nv6cpoFK	11	IgA	RBD	Wuhan	2383	Infected
Random_Nv6cpoFK	11	IgA	S	Wuhan	2369	Infected
Random_Nv6cpoFK	11	IgG	N_Fl	Wuhan	106940	Infected
Random_xMR2GVAl	5	IgA	N_Fl	Wuhan	5310.5	Infected
Random_xMR2GVAl	5	IgA	RBD	Wuhan	123025	Infected
Random_xMR2GVAl	5	IgA	S	Wuhan	104600	Infected
Random_xMR2GVAl	5	IgG	N_Fl	Wuhan	14665.5	Infected
Random_xMR2GVAl	5	IgG	RBD	Wuhan	22668	Infected
Random_xMR2GVAl	5	IgG	S	Wuhan	31592	Infected
Random_xMR2GVAl	6	IgA	N_Fl	Wuhan	5106	Infected
Random_xMR2GVAl	6	IgA	RBD	Wuhan	82034	Infected
Random_xMR2GVAl	6	IgA	S	Wuhan	85626	Infected
Random_xMR2GVAl	6	IgG	N_Fl	Wuhan	23520	Infected
Random_xMR2GVAl	6	IgG	RBD	Wuhan	68986	Infected
Random_xMR2GVAl	6	IgG	S	Wuhan	80867	Infected
Random_xMR2GVAl	8	IgA	N_Fl	Wuhan	3163	Infected
Random_xMR2GVAl	8	IgA	RBD	Wuhan	75871	Infected
Random_xMR2GVAl	8	IgA	S	Wuhan	61471	Infected
Random_xMR2GVAl	8	IgG	N_Fl	Wuhan	13114	Infected
Random_xMR2GVAl	8	IgG	RBD	Wuhan	15787	Infected
Random_xMR2GVAl	8	IgG	S	Wuhan	23490	Infected
Random_xMR2GVAl	9	IgA	N_Fl	Wuhan	1050	Infected
Random_xMR2GVAl	9	IgA	RBD	Wuhan	63725	Infected
Random_xMR2GVAl	9	IgA	S	Wuhan	69936	Infected
Random_xMR2GVAl	9	IgG	N_Fl	Wuhan	6323	Infected
Random_xMR2GVAl	9	IgG	RBD	Wuhan	7138	Infected
Random_xMR2GVAl	9	IgG	S	Wuhan	12765	Infected
Random_xMR2GVAl	10	IgA	N_Fl	Wuhan	2198	Infected
Random_xMR2GVAl	10	IgA	RBD	Wuhan	36860	Infected
Random_xMR2GVAl	10	IgA	S	Wuhan	44397.5	Infected
Random_xMR2GVAl	10	IgG	N_Fl	Wuhan	30653	Infected
Random_xMR2GVAl	11	IgA	N_Fl	Wuhan	1769	Infected
Random_xMR2GVAl	11	IgA	RBD	Wuhan	35895	Infected
Random_xMR2GVAl	11	IgA	S	Wuhan	49522	Infected
Random_xMR2GVAl	11	IgG	N_Fl	Wuhan	24132.5	Infected
Random_IquNwV8G	5	IgA	N_Fl	Wuhan	1388	Infected
Random_IquNwV8G	5	IgA	RBD	Wuhan	74673.5	Infected
Random_IquNwV8G	5	IgA	S	Wuhan	57507.5	Infected
Random_IquNwV8G	5	IgG	N_Fl	Wuhan	16013	Infected
Random_IquNwV8G	5	IgG	RBD	Wuhan	90741	Infected
Random_IquNwV8G	5	IgG	S	Wuhan	100380	Infected
Random_IquNwV8G	7	IgA	N_Fl	Wuhan	959.5	Infected
Random_IquNwV8G	7	IgA	RBD	Wuhan	16452	Infected
Random_IquNwV8G	7	IgA	S	Wuhan	17591	Infected
Random_IquNwV8G	7	IgG	N_Fl	Wuhan	7986	Infected
Random_IquNwV8G	7	IgG	RBD	Wuhan	20544	Infected
Random_IquNwV8G	7	IgG	S	Wuhan	23072	Infected
Random_IquNwV8G	8	IgA	N_Fl	Wuhan	614	Infected
Random_IquNwV8G	8	IgA	RBD	Wuhan	54317	Infected
Random_IquNwV8G	8	IgA	S	Wuhan	38350	Infected
Random_IquNwV8G	8	IgG	N_Fl	Wuhan	6329	Infected
Random_IquNwV8G	8	IgG	RBD	Wuhan	14194	Infected
Random_IquNwV8G	8	IgG	S	Wuhan	16037	Infected
Random_GYZdxX1u	7	IgA	N_Fl	Wuhan	893	Infected
Random_GYZdxX1u	7	IgA	RBD	Wuhan	6616	Infected
Random_GYZdxX1u	7	IgA	S	Wuhan	12765	Infected
Random_GYZdxX1u	7	IgG	N_Fl	Wuhan	17083	Infected
Random_GYZdxX1u	7	IgG	RBD	Wuhan	32861	Infected
Random_GYZdxX1u	7	IgG	S	Wuhan	40881	Infected
Random_GYZdxX1u	8	IgA	N_Fl	Wuhan	392	Infected
Random_GYZdxX1u	8	IgA	RBD	Wuhan	8730	Infected
Random_GYZdxX1u	8	IgA	S	Wuhan	9150	Infected
Random_GYZdxX1u	8	IgG	N_Fl	Wuhan	12154	Infected
Random_GYZdxX1u	8	IgG	RBD	Wuhan	12572	Infected
Random_GYZdxX1u	8	IgG	S	Wuhan	21612	Infected
Random_GYZdxX1u	9	IgA	N_Fl	Wuhan	430	Infected
Random_GYZdxX1u	9	IgA	RBD	Wuhan	5775	Infected
Random_GYZdxX1u	9	IgA	S	Wuhan	5709	Infected
Random_GYZdxX1u	9	IgG	N_Fl	Wuhan	6695	Infected
Random_GYZdxX1u	9	IgG	RBD	Wuhan	9106.5	Infected
Random_GYZdxX1u	9	IgG	S	Wuhan	13111.5	Infected
Random_GYZdxX1u	10	IgA	N_Fl	Wuhan	916	Infected
Random_GYZdxX1u	10	IgA	RBD	Wuhan	2843.5	Infected
Random_GYZdxX1u	10	IgA	S	Wuhan	4475.5	Infected
Random_GYZdxX1u	10	IgG	N_Fl	Wuhan	64576	Infected
Random_GYZdxX1u	11	IgA	N_Fl	Wuhan	470	Infected
Random_GYZdxX1u	11	IgA	RBD	Wuhan	2397	Infected
Random_GYZdxX1u	11	IgA	S	Wuhan	3255.5	Infected
Random_GYZdxX1u	11	IgG	N_Fl	Wuhan	45636	Infected
Random_Xp8wdqOb	6	IgA	N_Fl	Wuhan	321.5	Infected
Random_Xp8wdqOb	6	IgA	RBD	Wuhan	1133.5	Infected
Random_Xp8wdqOb	6	IgA	S	Wuhan	2372	Infected
Random_Xp8wdqOb	6	IgG	N_Fl	Wuhan	10038	Infected
Random_Xp8wdqOb	6	IgG	RBD	Wuhan	73352	Infected
Random_Xp8wdqOb	6	IgG	S	Wuhan	88864	Infected
Random_Xp8wdqOb	7	IgA	N_Fl	Wuhan	271	Infected
Random_Xp8wdqOb	7	IgA	RBD	Wuhan	730.5	Infected
Random_Xp8wdqOb	7	IgA	S	Wuhan	1562.5	Infected
Random_Xp8wdqOb	7	IgG	N_Fl	Wuhan	4348	Infected
Random_Xp8wdqOb	7	IgG	RBD	Wuhan	28530	Infected
Random_Xp8wdqOb	7	IgG	S	Wuhan	46488.5	Infected
Random_Xp8wdqOb	8	IgA	N_Fl	Wuhan	1039	Infected
Random_Xp8wdqOb	8	IgA	RBD	Wuhan	2061	Infected
Random_Xp8wdqOb	8	IgA	S	Wuhan	3164	Infected
Random_Xp8wdqOb	8	IgG	N_Fl	Wuhan	4663	Infected
Random_Xp8wdqOb	8	IgG	RBD	Wuhan	13312	Infected
Random_Xp8wdqOb	8	IgG	S	Wuhan	23293	Infected
Random_etfWIgK0	5	IgA	N_Fl	Wuhan	1031	Infected
Random_etfWIgK0	5	IgA	RBD	Wuhan	25320	Infected
Random_etfWIgK0	5	IgA	S	Wuhan	25885	Infected
Random_etfWIgK0	5	IgG	N_Fl	Wuhan	18310	Infected
Random_etfWIgK0	5	IgG	RBD	Wuhan	79534	Infected
Random_etfWIgK0	5	IgG	S	Wuhan	89668.5	Infected
Random_etfWIgK0	6	IgA	N_Fl	Wuhan	201.5	Infected
Random_etfWIgK0	6	IgA	RBD	Wuhan	1355.5	Infected
Random_etfWIgK0	6	IgA	S	Wuhan	2118	Infected
Random_etfWIgK0	6	IgG	N_Fl	Wuhan	8703.5	Infected
Random_etfWIgK0	6	IgG	RBD	Wuhan	10418	Infected
Random_etfWIgK0	6	IgG	S	Wuhan	20279.5	Infected
Random_etfWIgK0	7	IgA	N_Fl	Wuhan	249.5	Infected
Random_etfWIgK0	7	IgA	RBD	Wuhan	1686	Infected
Random_etfWIgK0	7	IgA	S	Wuhan	1983	Infected
Random_etfWIgK0	7	IgG	N_Fl	Wuhan	8366	Infected
Random_etfWIgK0	7	IgG	RBD	Wuhan	7983	Infected
Random_etfWIgK0	7	IgG	S	Wuhan	16928	Infected
Random_etfWIgK0	8	IgA	N_Fl	Wuhan	188	Infected
Random_etfWIgK0	8	IgA	RBD	Wuhan	1326	Infected
Random_etfWIgK0	8	IgA	S	Wuhan	1676	Infected
Random_etfWIgK0	8	IgG	N_Fl	Wuhan	7096	Infected
Random_etfWIgK0	8	IgG	RBD	Wuhan	5346	Infected
Random_etfWIgK0	8	IgG	S	Wuhan	9586	Infected
Random_MKSbrjUm	6	IgA	N_Fl	Wuhan	476	Infected
Random_MKSbrjUm	6	IgA	RBD	Wuhan	8977	Infected
Random_MKSbrjUm	6	IgA	S	Wuhan	6602	Infected
Random_MKSbrjUm	6	IgG	N_Fl	Wuhan	12292	Infected
Random_MKSbrjUm	6	IgG	RBD	Wuhan	41663	Infected
Random_MKSbrjUm	6	IgG	S	Wuhan	51636.5	Infected
Random_MKSbrjUm	7	IgA	N_Fl	Wuhan	404.5	Infected
Random_MKSbrjUm	7	IgA	RBD	Wuhan	4809.5	Infected
Random_MKSbrjUm	7	IgA	S	Wuhan	4066	Infected
Random_MKSbrjUm	7	IgG	N_Fl	Wuhan	15477	Infected
Random_MKSbrjUm	7	IgG	RBD	Wuhan	30012	Infected
Random_MKSbrjUm	7	IgG	S	Wuhan	37940	Infected
Random_MKSbrjUm	8	IgA	N_Fl	Wuhan	597	Infected
Random_MKSbrjUm	8	IgA	RBD	Wuhan	7439	Infected
Random_MKSbrjUm	8	IgA	S	Wuhan	6602	Infected
Random_MKSbrjUm	8	IgG	N_Fl	Wuhan	14042	Infected
Random_MKSbrjUm	8	IgG	RBD	Wuhan	31599	Infected
Random_MKSbrjUm	8	IgG	S	Wuhan	40965	Infected
Random_MKSbrjUm	9	IgA	N_Fl	Wuhan	283	Infected
Random_MKSbrjUm	9	IgA	RBD	Wuhan	6562	Infected
Random_MKSbrjUm	9	IgA	S	Wuhan	11970	Infected
Random_MKSbrjUm	9	IgG	N_Fl	Wuhan	4428	Infected
Random_MKSbrjUm	9	IgG	RBD	Wuhan	38220	Infected
Random_MKSbrjUm	9	IgG	S	Wuhan	55891	Infected
Random_MKSbrjUm	10	IgA	N_Fl	Wuhan	5237	Infected
Random_MKSbrjUm	10	IgA	RBD	Wuhan	2162	Infected
Random_MKSbrjUm	10	IgA	S	Wuhan	3425	Infected
Random_MKSbrjUm	10	IgG	N_Fl	Wuhan	83461	Infected
Random_MKSbrjUm	11	IgA	N_Fl	Wuhan	3631.5	Infected
Random_MKSbrjUm	11	IgA	RBD	Wuhan	10005	Infected
Random_MKSbrjUm	11	IgA	S	Wuhan	7884	Infected
Random_MKSbrjUm	11	IgG	N_Fl	Wuhan	83512	Infected
Random_FfMdQPxy	9	IgA	N_Fl	Wuhan	309.5	Infected
Random_FfMdQPxy	9	IgA	RBD	Wuhan	574.5	Infected
Random_FfMdQPxy	9	IgA	S	Wuhan	17558.5	Infected
Random_FfMdQPxy	9	IgG	N_Fl	Wuhan	5106.5	Infected
Random_FfMdQPxy	9	IgG	RBD	Wuhan	3746	Infected
Random_FfMdQPxy	9	IgG	S	Wuhan	4844.5	Infected
Random_FfMdQPxy	10	IgA	N_Fl	Wuhan	4839	Infected
Random_FfMdQPxy	10	IgA	RBD	Wuhan	772	Infected
Random_FfMdQPxy	10	IgA	S	Wuhan	7738	Infected
Random_FfMdQPxy	10	IgG	N_Fl	Wuhan	98407	Infected
Random_FfMdQPxy	11	IgA	N_Fl	Wuhan	2139.5	Infected
Random_FfMdQPxy	11	IgA	RBD	Wuhan	862.5	Infected
Random_FfMdQPxy	11	IgA	S	Wuhan	7309	Infected
Random_FfMdQPxy	11	IgG	N_Fl	Wuhan	72443	Infected
Random_7y799xaQ	7	IgA	N_Fl	Wuhan	525	Infected
Random_7y799xaQ	7	IgA	RBD	Wuhan	3585	Infected
Random_7y799xaQ	7	IgA	S	Wuhan	7958.5	Infected
Random_7y799xaQ	7	IgG	N_Fl	Wuhan	11740	Infected
Random_7y799xaQ	7	IgG	RBD	Wuhan	33505	Infected
Random_7y799xaQ	7	IgG	S	Wuhan	52509	Infected
Random_7y799xaQ	8	IgA	N_Fl	Wuhan	1406	Infected
Random_7y799xaQ	8	IgA	RBD	Wuhan	9677	Infected
Random_7y799xaQ	8	IgA	S	Wuhan	7727	Infected
Random_7y799xaQ	8	IgG	N_Fl	Wuhan	7256	Infected
Random_7y799xaQ	8	IgG	RBD	Wuhan	10811	Infected
Random_7y799xaQ	8	IgG	S	Wuhan	16387	Infected
Random_7y799xaQ	9	IgA	N_Fl	Wuhan	800.5	Infected
Random_7y799xaQ	9	IgA	RBD	Wuhan	13367	Infected
Random_7y799xaQ	9	IgA	S	Wuhan	12131	Infected
Random_7y799xaQ	9	IgG	N_Fl	Wuhan	136576	Infected
Random_7y799xaQ	9	IgG	RBD	Wuhan	20628.5	Infected
Random_7y799xaQ	9	IgG	S	Wuhan	23608	Infected
Random_7y799xaQ	10	IgA	N_Fl	Wuhan	700	Infected
Random_7y799xaQ	10	IgA	RBD	Wuhan	6309.5	Infected
Random_7y799xaQ	10	IgA	S	Wuhan	7033	Infected
Random_7y799xaQ	10	IgG	N_Fl	Wuhan	30227	Infected
Random_7y799xaQ	11	IgA	N_Fl	Wuhan	285	Infected
Random_7y799xaQ	11	IgA	RBD	Wuhan	9272	Infected
Random_7y799xaQ	11	IgA	S	Wuhan	9590.5	Infected
Random_7y799xaQ	11	IgG	N_Fl	Wuhan	77470	Infected
Random_5izk0Y00	5	IgA	N_Fl	Wuhan	984	Infected
Random_5izk0Y00	5	IgA	RBD	Wuhan	2585.5	Infected
Random_5izk0Y00	5	IgA	S	Wuhan	4099	Infected
Random_5izk0Y00	5	IgG	N_Fl	Wuhan	66987	Infected
Random_5izk0Y00	5	IgG	RBD	Wuhan	21808	Infected
Random_5izk0Y00	5	IgG	S	Wuhan	20337	Infected
Random_5izk0Y00	6	IgA	N_Fl	Wuhan	695	Infected
Random_5izk0Y00	6	IgA	RBD	Wuhan	1374.5	Infected
Random_5izk0Y00	6	IgA	S	Wuhan	3499	Infected
Random_5izk0Y00	6	IgG	N_Fl	Wuhan	46603.5	Infected
Random_5izk0Y00	6	IgG	RBD	Wuhan	10610	Infected
Random_5izk0Y00	6	IgG	S	Wuhan	19234	Infected
Random_5izk0Y00	7	IgA	N_Fl	Wuhan	919	Infected
Random_5izk0Y00	7	IgA	RBD	Wuhan	1636.5	Infected
Random_5izk0Y00	7	IgA	S	Wuhan	3151.5	Infected
Random_5izk0Y00	7	IgG	N_Fl	Wuhan	34976	Infected
Random_5izk0Y00	7	IgG	RBD	Wuhan	6649.5	Infected
Random_5izk0Y00	7	IgG	S	Wuhan	8381	Infected
Random_5izk0Y00	8	IgA	N_Fl	Wuhan	1121	Infected
Random_5izk0Y00	8	IgA	RBD	Wuhan	1831	Infected
Random_5izk0Y00	8	IgA	S	Wuhan	1830	Infected
Random_5izk0Y00	8	IgG	N_Fl	Wuhan	30252	Infected
Random_5izk0Y00	8	IgG	RBD	Wuhan	2281	Infected
Random_5izk0Y00	8	IgG	S	Wuhan	4580	Infected
Random_5izk0Y00	9	IgA	N_Fl	Wuhan	1119	Infected
Random_5izk0Y00	9	IgA	RBD	Wuhan	2349	Infected
Random_5izk0Y00	9	IgA	S	Wuhan	4067	Infected
Random_5izk0Y00	9	IgG	N_Fl	Wuhan	21549	Infected
Random_5izk0Y00	9	IgG	RBD	Wuhan	11058	Infected
Random_5izk0Y00	9	IgG	S	Wuhan	20088	Infected
Random_5izk0Y00	10	IgA	N_Fl	Wuhan	9829.5	Infected
Random_5izk0Y00	10	IgA	RBD	Wuhan	2648	Infected
Random_5izk0Y00	10	IgA	S	Wuhan	3967	Infected
Random_5izk0Y00	10	IgG	N_Fl	Wuhan	105592	Infected
Random_5izk0Y00	11	IgA	N_Fl	Wuhan	3294	Infected
Random_5izk0Y00	11	IgA	RBD	Wuhan	1200.5	Infected
Random_5izk0Y00	11	IgA	S	Wuhan	3117	Infected
Random_5izk0Y00	11	IgG	N_Fl	Wuhan	103263	Infected
Random_MarhSxVF	8	IgA	N_Fl	Wuhan	6872	Infected
Random_MarhSxVF	8	IgA	RBD	Wuhan	4419	Infected
Random_MarhSxVF	8	IgA	S	Wuhan	7689	Infected
Random_MarhSxVF	8	IgG	N_Fl	Wuhan	18455	Infected
Random_MarhSxVF	8	IgG	RBD	Wuhan	12258	Infected
Random_MarhSxVF	8	IgG	S	Wuhan	26081	Infected
Random_MarhSxVF	9	IgA	N_Fl	Wuhan	8240	Infected
Random_MarhSxVF	9	IgA	RBD	Wuhan	4508.5	Infected
Random_MarhSxVF	9	IgA	S	Wuhan	7072	Infected
Random_MarhSxVF	9	IgG	N_Fl	Wuhan	50990	Infected
Random_MarhSxVF	9	IgG	RBD	Wuhan	10324	Infected
Random_MarhSxVF	9	IgG	S	Wuhan	30764	Infected
Random_MarhSxVF	10	IgA	N_Fl	Wuhan	6766.5	Infected
Random_MarhSxVF	10	IgA	RBD	Wuhan	1778	Infected
Random_MarhSxVF	10	IgA	S	Wuhan	2808	Infected
Random_MarhSxVF	10	IgG	N_Fl	Wuhan	18885	Infected
Random_MarhSxVF	11	IgA	N_Fl	Wuhan	7110	Infected
Random_MarhSxVF	11	IgA	RBD	Wuhan	2043	Infected
Random_MarhSxVF	11	IgA	S	Wuhan	2713	Infected
Random_MarhSxVF	11	IgG	N_Fl	Wuhan	22794.5	Infected
Random_XcG5SBl6	7	IgA	N_Fl	Wuhan	828.5	Infected
Random_XcG5SBl6	7	IgA	RBD	Wuhan	9433	Infected
Random_XcG5SBl6	7	IgA	S	Wuhan	16804	Infected
Random_XcG5SBl6	7	IgG	N_Fl	Wuhan	13301	Infected
Random_XcG5SBl6	7	IgG	RBD	Wuhan	34160	Infected
Random_XcG5SBl6	7	IgG	S	Wuhan	58219.5	Infected
Random_XcG5SBl6	8	IgA	N_Fl	Wuhan	725	Infected
Random_XcG5SBl6	8	IgA	RBD	Wuhan	13522	Infected
Random_XcG5SBl6	8	IgA	S	Wuhan	16916	Infected
Random_XcG5SBl6	8	IgG	N_Fl	Wuhan	24722	Infected
Random_XcG5SBl6	8	IgG	RBD	Wuhan	20218	Infected
Random_XcG5SBl6	8	IgG	S	Wuhan	29814	Infected
Random_XcG5SBl6	9	IgA	N_Fl	Wuhan	2227	Infected
Random_XcG5SBl6	9	IgA	RBD	Wuhan	7899	Infected
Random_XcG5SBl6	9	IgA	S	Wuhan	15423	Infected
Random_XcG5SBl6	9	IgG	N_Fl	Wuhan	109562	Infected
Random_XcG5SBl6	9	IgG	RBD	Wuhan	8020.5	Infected
Random_XcG5SBl6	9	IgG	S	Wuhan	16624.5	Infected
Random_XcG5SBl6	10	IgA	N_Fl	Wuhan	527.5	Infected
Random_XcG5SBl6	10	IgA	RBD	Wuhan	3892	Infected
Random_XcG5SBl6	10	IgA	S	Wuhan	5671.5	Infected
Random_XcG5SBl6	10	IgG	N_Fl	Wuhan	25874.5	Infected
Random_XcG5SBl6	11	IgA	N_Fl	Wuhan	432	Infected
Random_XcG5SBl6	11	IgA	RBD	Wuhan	4306	Infected
Random_XcG5SBl6	11	IgA	S	Wuhan	5956	Infected
Random_XcG5SBl6	11	IgG	N_Fl	Wuhan	14001	Infected
Random_Gd1dTt91	5	IgA	N_Fl	Wuhan	914	Infected
Random_Gd1dTt91	5	IgA	RBD	Wuhan	20293	Infected
Random_Gd1dTt91	5	IgA	S	Wuhan	21042.5	Infected
Random_Gd1dTt91	5	IgG	N_Fl	Wuhan	5096	Infected
Random_Gd1dTt91	5	IgG	RBD	Wuhan	48864	Infected
Random_Gd1dTt91	5	IgG	S	Wuhan	79730	Infected
Random_Gd1dTt91	6	IgA	N_Fl	Wuhan	1083.5	Infected
Random_Gd1dTt91	6	IgA	RBD	Wuhan	19974.5	Infected
Random_Gd1dTt91	6	IgA	S	Wuhan	18173	Infected
Random_Gd1dTt91	6	IgG	N_Fl	Wuhan	19004	Infected
Random_Gd1dTt91	6	IgG	RBD	Wuhan	7189	Infected
Random_Gd1dTt91	6	IgG	S	Wuhan	20521	Infected
Random_Gd1dTt91	7	IgA	N_Fl	Wuhan	964.5	Infected
Random_Gd1dTt91	7	IgA	RBD	Wuhan	7849	Infected
Random_Gd1dTt91	7	IgA	S	Wuhan	11182	Infected
Random_Gd1dTt91	7	IgG	N_Fl	Wuhan	15012.5	Infected
Random_Gd1dTt91	7	IgG	RBD	Wuhan	4123.5	Infected
Random_Gd1dTt91	7	IgG	S	Wuhan	17364	Infected
Random_Gd1dTt91	8	IgA	N_Fl	Wuhan	739	Infected
Random_Gd1dTt91	8	IgA	RBD	Wuhan	18524	Infected
Random_Gd1dTt91	8	IgA	S	Wuhan	17741	Infected
Random_Gd1dTt91	8	IgG	N_Fl	Wuhan	7964	Infected
Random_Gd1dTt91	8	IgG	RBD	Wuhan	4824	Infected
Random_Gd1dTt91	8	IgG	S	Wuhan	12193	Infected
Random_Gd1dTt91	9	IgA	N_Fl	Wuhan	3279	Infected
Random_Gd1dTt91	9	IgA	RBD	Wuhan	25692	Infected
Random_Gd1dTt91	9	IgA	S	Wuhan	25680.5	Infected
Random_Gd1dTt91	9	IgG	N_Fl	Wuhan	71883	Infected
Random_Gd1dTt91	9	IgG	RBD	Wuhan	4868	Infected
Random_Gd1dTt91	9	IgG	S	Wuhan	7759	Infected
Random_Gd1dTt91	10	IgA	N_Fl	Wuhan	1203	Infected
Random_Gd1dTt91	10	IgA	RBD	Wuhan	8712.5	Infected
Random_Gd1dTt91	10	IgA	S	Wuhan	8393	Infected
Random_Gd1dTt91	10	IgG	N_Fl	Wuhan	43446.5	Infected
Random_Gd1dTt91	11	IgA	N_Fl	Wuhan	1420	Infected
Random_Gd1dTt91	11	IgA	RBD	Wuhan	14119	Infected
Random_Gd1dTt91	11	IgA	S	Wuhan	14133	Infected
Random_Gd1dTt91	11	IgG	N_Fl	Wuhan	92009	Infected
Random_trfvmSAT	5	IgA	N_Fl	Wuhan	1251	Infected
Random_trfvmSAT	5	IgA	RBD	Wuhan	49453	Infected
Random_trfvmSAT	5	IgA	S	Wuhan	42214.5	Infected
Random_trfvmSAT	5	IgG	N_Fl	Wuhan	26023.5	Infected
Random_trfvmSAT	5	IgG	RBD	Wuhan	46812	Infected
Random_trfvmSAT	5	IgG	S	Wuhan	56082	Infected
Random_trfvmSAT	6	IgA	N_Fl	Wuhan	1145.5	Infected
Random_trfvmSAT	6	IgA	RBD	Wuhan	23365	Infected
Random_trfvmSAT	6	IgA	S	Wuhan	26565	Infected
Random_trfvmSAT	6	IgG	N_Fl	Wuhan	21923	Infected
Random_trfvmSAT	6	IgG	RBD	Wuhan	71100	Infected
Random_trfvmSAT	6	IgG	S	Wuhan	70514.5	Infected
Random_trfvmSAT	7	IgA	N_Fl	Wuhan	332	Infected
Random_trfvmSAT	7	IgA	RBD	Wuhan	3974	Infected
Random_trfvmSAT	7	IgA	S	Wuhan	6017.5	Infected
Random_trfvmSAT	7	IgG	N_Fl	Wuhan	12994.5	Infected
Random_trfvmSAT	7	IgG	RBD	Wuhan	28288	Infected
Random_trfvmSAT	7	IgG	S	Wuhan	31115	Infected
Random_trfvmSAT	8	IgA	N_Fl	Wuhan	259	Infected
Random_trfvmSAT	8	IgA	RBD	Wuhan	14822	Infected
Random_trfvmSAT	8	IgA	S	Wuhan	11201	Infected
Random_trfvmSAT	8	IgG	N_Fl	Wuhan	12962	Infected
Random_trfvmSAT	8	IgG	RBD	Wuhan	5843	Infected
Random_trfvmSAT	8	IgG	S	Wuhan	9455	Infected
Random_trfvmSAT	9	IgA	N_Fl	Wuhan	356	Infected
Random_trfvmSAT	9	IgA	RBD	Wuhan	29090	Infected
Random_trfvmSAT	9	IgA	S	Wuhan	34463	Infected
Random_trfvmSAT	9	IgG	N_Fl	Wuhan	6760.5	Infected
Random_trfvmSAT	9	IgG	RBD	Wuhan	6880.5	Infected
Random_trfvmSAT	9	IgG	S	Wuhan	17048	Infected
Random_trfvmSAT	10	IgA	N_Fl	Wuhan	2016.5	Infected
Random_trfvmSAT	10	IgA	RBD	Wuhan	19395	Infected
Random_trfvmSAT	10	IgA	S	Wuhan	18171	Infected
Random_trfvmSAT	10	IgG	N_Fl	Wuhan	97083	Infected
Random_trfvmSAT	11	IgA	N_Fl	Wuhan	5357	Infected
Random_trfvmSAT	11	IgA	RBD	Wuhan	47224	Infected
Random_trfvmSAT	11	IgA	S	Wuhan	47614.5	Infected
Random_trfvmSAT	11	IgG	N_Fl	Wuhan	71717	Infected
Random_2WQBYW4F	8	IgA	N_Fl	Wuhan	430	Infected
Random_2WQBYW4F	8	IgA	RBD	Wuhan	22672	Infected
Random_2WQBYW4F	8	IgA	S	Wuhan	22856	Infected
Random_2WQBYW4F	8	IgG	N_Fl	Wuhan	64800	Infected
Random_2WQBYW4F	8	IgG	RBD	Wuhan	64604	Infected
Random_2WQBYW4F	8	IgG	S	Wuhan	79350	Infected
Random_2WQBYW4F	9	IgA	N_Fl	Wuhan	513	Infected
Random_2WQBYW4F	9	IgA	RBD	Wuhan	19470	Infected
Random_2WQBYW4F	9	IgA	S	Wuhan	18598	Infected
Random_2WQBYW4F	9	IgG	N_Fl	Wuhan	19559	Infected
Random_2WQBYW4F	9	IgG	RBD	Wuhan	22826	Infected
Random_2WQBYW4F	9	IgG	S	Wuhan	33123	Infected
Random_2WQBYW4F	10	IgA	N_Fl	Wuhan	2403	Infected
Random_2WQBYW4F	10	IgA	RBD	Wuhan	8398	Infected
Random_2WQBYW4F	10	IgA	S	Wuhan	7044	Infected
Random_2WQBYW4F	10	IgG	N_Fl	Wuhan	67616	Infected
Random_2WQBYW4F	11	IgA	N_Fl	Wuhan	984.5	Infected
Random_2WQBYW4F	11	IgA	RBD	Wuhan	4721	Infected
Random_2WQBYW4F	11	IgA	S	Wuhan	5178.5	Infected
Random_2WQBYW4F	11	IgG	N_Fl	Wuhan	66401.5	Infected
Random_uryIjSTL	5	IgA	N_Fl	Wuhan	233	Infected
Random_uryIjSTL	5	IgA	RBD	Wuhan	1093	Infected
Random_uryIjSTL	5	IgA	S	Wuhan	2415	Infected
Random_uryIjSTL	5	IgG	N_Fl	Wuhan	40251	Infected
Random_uryIjSTL	5	IgG	RBD	Wuhan	27949	Infected
Random_uryIjSTL	5	IgG	S	Wuhan	38349	Infected
Random_uryIjSTL	6	IgA	N_Fl	Wuhan	241	Infected
Random_uryIjSTL	6	IgA	RBD	Wuhan	648	Infected
Random_uryIjSTL	6	IgA	S	Wuhan	1564	Infected
Random_uryIjSTL	6	IgG	N_Fl	Wuhan	20039	Infected
Random_uryIjSTL	6	IgG	RBD	Wuhan	20693.5	Infected
Random_uryIjSTL	6	IgG	S	Wuhan	41709	Infected
Random_uryIjSTL	7	IgA	N_Fl	Wuhan	224	Infected
Random_uryIjSTL	7	IgA	RBD	Wuhan	369	Infected
Random_uryIjSTL	7	IgA	S	Wuhan	863.5	Infected
Random_uryIjSTL	7	IgG	N_Fl	Wuhan	15574	Infected
Random_uryIjSTL	7	IgG	RBD	Wuhan	9615	Infected
Random_uryIjSTL	7	IgG	S	Wuhan	19648	Infected
Random_uryIjSTL	8	IgA	N_Fl	Wuhan	238	Infected
Random_uryIjSTL	8	IgA	RBD	Wuhan	714	Infected
Random_uryIjSTL	8	IgA	S	Wuhan	1689	Infected
Random_uryIjSTL	8	IgG	N_Fl	Wuhan	20321	Infected
Random_uryIjSTL	8	IgG	RBD	Wuhan	8568	Infected
Random_uryIjSTL	8	IgG	S	Wuhan	17925	Infected
Random_wDjQA5sJ	5	IgA	N_Fl	Wuhan	183.5	Infected
Random_wDjQA5sJ	5	IgA	RBD	Wuhan	285	Infected
Random_wDjQA5sJ	5	IgA	S	Wuhan	408	Infected
Random_wDjQA5sJ	5	IgG	N_Fl	Wuhan	10517	Infected
Random_wDjQA5sJ	6	IgA	N_Fl	Wuhan	784	Infected
Random_wDjQA5sJ	6	IgA	RBD	Wuhan	14842	Infected
Random_wDjQA5sJ	6	IgA	S	Wuhan	19359	Infected
Random_wDjQA5sJ	6	IgG	N_Fl	Wuhan	14356	Infected
Random_wDjQA5sJ	6	IgG	RBD	Wuhan	60334	Infected
Random_wDjQA5sJ	6	IgG	S	Wuhan	61288	Infected
Random_wDjQA5sJ	7	IgA	N_Fl	Wuhan	426.5	Infected
Random_wDjQA5sJ	7	IgA	RBD	Wuhan	6862.5	Infected
Random_wDjQA5sJ	7	IgA	S	Wuhan	11473	Infected
Random_wDjQA5sJ	7	IgG	N_Fl	Wuhan	11193.5	Infected
Random_wDjQA5sJ	7	IgG	RBD	Wuhan	35274	Infected
Random_wDjQA5sJ	7	IgG	S	Wuhan	42398	Infected
Random_wDjQA5sJ	8	IgA	N_Fl	Wuhan	468	Infected
Random_wDjQA5sJ	8	IgA	RBD	Wuhan	8460	Infected
Random_wDjQA5sJ	8	IgA	S	Wuhan	13584	Infected
Random_wDjQA5sJ	8	IgG	N_Fl	Wuhan	16398	Infected
Random_wDjQA5sJ	8	IgG	RBD	Wuhan	18064	Infected
Random_wDjQA5sJ	8	IgG	S	Wuhan	24906	Infected
Random_wDjQA5sJ	9	IgA	N_Fl	Wuhan	321.5	Infected
Random_wDjQA5sJ	9	IgA	RBD	Wuhan	12974.5	Infected
Random_wDjQA5sJ	9	IgA	S	Wuhan	20687	Infected
Random_wDjQA5sJ	9	IgG	N_Fl	Wuhan	5286	Infected
Random_wDjQA5sJ	9	IgG	RBD	Wuhan	18362	Infected
Random_wDjQA5sJ	9	IgG	S	Wuhan	25023.5	Infected
Random_wDjQA5sJ	10	IgA	N_Fl	Wuhan	610.5	Infected
Random_wDjQA5sJ	10	IgA	RBD	Wuhan	3771	Infected
Random_wDjQA5sJ	10	IgA	S	Wuhan	8616	Infected
Random_wDjQA5sJ	10	IgG	N_Fl	Wuhan	33324	Infected
Random_wDjQA5sJ	11	IgA	N_Fl	Wuhan	523.5	Infected
Random_wDjQA5sJ	11	IgA	RBD	Wuhan	7233.5	Infected
Random_wDjQA5sJ	11	IgA	S	Wuhan	10873	Infected
Random_wDjQA5sJ	11	IgG	N_Fl	Wuhan	25366	Infected
Random_y0tK3rEw	8	IgA	N_Fl	Wuhan	1494	Infected
Random_y0tK3rEw	8	IgA	RBD	Wuhan	1811	Infected
Random_y0tK3rEw	8	IgA	S	Wuhan	1540	Infected
Random_y0tK3rEw	8	IgG	N_Fl	Wuhan	71677	Infected
Random_y0tK3rEw	8	IgG	RBD	Wuhan	10428	Infected
Random_y0tK3rEw	8	IgG	S	Wuhan	10636	Infected
Random_y0tK3rEw	9	IgA	N_Fl	Wuhan	619	Infected
Random_y0tK3rEw	9	IgA	RBD	Wuhan	3741	Infected
Random_y0tK3rEw	9	IgA	S	Wuhan	4813.5	Infected
Random_y0tK3rEw	9	IgG	N_Fl	Wuhan	54787	Infected
Random_y0tK3rEw	9	IgG	RBD	Wuhan	13392	Infected
Random_y0tK3rEw	9	IgG	S	Wuhan	25644.5	Infected
Random_y0tK3rEw	10	IgA	N_Fl	Wuhan	955	Infected
Random_y0tK3rEw	10	IgA	RBD	Wuhan	3054	Infected
Random_y0tK3rEw	10	IgA	S	Wuhan	4159	Infected
Random_y0tK3rEw	10	IgG	N_Fl	Wuhan	24412	Infected
Random_y0tK3rEw	11	IgA	N_Fl	Wuhan	779	Infected
Random_y0tK3rEw	11	IgA	RBD	Wuhan	4021	Infected
Random_y0tK3rEw	11	IgA	S	Wuhan	6238.5	Infected
Random_y0tK3rEw	11	IgG	N_Fl	Wuhan	73434.5	Infected
Random_GiwGMMDa	5	IgA	N_Fl	Wuhan	810	Infected
Random_GiwGMMDa	5	IgA	RBD	Wuhan	3651	Infected
Random_GiwGMMDa	5	IgA	S	Wuhan	6915	Infected
Random_GiwGMMDa	5	IgG	N_Fl	Wuhan	38107	Infected
Random_GiwGMMDa	5	IgG	RBD	Wuhan	50351.5	Infected
Random_GiwGMMDa	5	IgG	S	Wuhan	65848	Infected
Random_GiwGMMDa	6	IgA	N_Fl	Wuhan	535	Infected
Random_GiwGMMDa	6	IgA	RBD	Wuhan	1520	Infected
Random_GiwGMMDa	6	IgA	S	Wuhan	4400.5	Infected
Random_GiwGMMDa	6	IgG	N_Fl	Wuhan	27162	Infected
Random_GiwGMMDa	6	IgG	RBD	Wuhan	25255	Infected
Random_GiwGMMDa	6	IgG	S	Wuhan	39881.5	Infected
Random_GiwGMMDa	7	IgA	N_Fl	Wuhan	980	Infected
Random_GiwGMMDa	7	IgA	RBD	Wuhan	911.5	Infected
Random_GiwGMMDa	7	IgA	S	Wuhan	2930	Infected
Random_GiwGMMDa	7	IgG	N_Fl	Wuhan	30724	Infected
Random_GiwGMMDa	7	IgG	RBD	Wuhan	11845	Infected
Random_GiwGMMDa	7	IgG	S	Wuhan	17973	Infected
Random_GiwGMMDa	8	IgA	N_Fl	Wuhan	3032	Infected
Random_GiwGMMDa	8	IgA	RBD	Wuhan	2180	Infected
Random_GiwGMMDa	8	IgA	S	Wuhan	4719	Infected
Random_GiwGMMDa	8	IgG	N_Fl	Wuhan	48292	Infected
Random_GiwGMMDa	8	IgG	RBD	Wuhan	16031	Infected
Random_GiwGMMDa	8	IgG	S	Wuhan	27878	Infected
Random_GiwGMMDa	9	IgA	N_Fl	Wuhan	3195.5	Infected
Random_GiwGMMDa	9	IgA	RBD	Wuhan	2748.5	Infected
Random_GiwGMMDa	9	IgA	S	Wuhan	5388.5	Infected
Random_GiwGMMDa	9	IgG	N_Fl	Wuhan	54798.5	Infected
Random_GiwGMMDa	9	IgG	RBD	Wuhan	7536	Infected
Random_GiwGMMDa	9	IgG	S	Wuhan	11935	Infected
Random_GiwGMMDa	10	IgA	N_Fl	Wuhan	1548	Infected
Random_GiwGMMDa	10	IgA	RBD	Wuhan	1745	Infected
Random_GiwGMMDa	10	IgA	S	Wuhan	2369	Infected
Random_GiwGMMDa	10	IgG	N_Fl	Wuhan	43607.5	Infected
Random_GiwGMMDa	11	IgA	N_Fl	Wuhan	1849	Infected
Random_GiwGMMDa	11	IgA	RBD	Wuhan	2132.5	Infected
Random_GiwGMMDa	11	IgA	S	Wuhan	3574	Infected
Random_GiwGMMDa	11	IgG	N_Fl	Wuhan	59010.5	Infected
Random_TgHF7TXD	5	IgA	N_Fl	Wuhan	449	Infected
Random_TgHF7TXD	5	IgA	RBD	Wuhan	3595	Infected
Random_TgHF7TXD	5	IgA	S	Wuhan	13196	Infected
Random_TgHF7TXD	5	IgG	N_Fl	Wuhan	63830	Infected
Random_TgHF7TXD	5	IgG	RBD	Wuhan	63484	Infected
Random_TgHF7TXD	5	IgG	S	Wuhan	81632	Infected
Random_TgHF7TXD	6	IgA	N_Fl	Wuhan	630.5	Infected
Random_TgHF7TXD	6	IgA	RBD	Wuhan	2502	Infected
Random_TgHF7TXD	6	IgA	S	Wuhan	10220	Infected
Random_TgHF7TXD	6	IgG	N_Fl	Wuhan	27645	Infected
Random_TgHF7TXD	6	IgG	RBD	Wuhan	16664.5	Infected
Random_TgHF7TXD	6	IgG	S	Wuhan	36067	Infected
Random_TgHF7TXD	7	IgA	N_Fl	Wuhan	933.5	Infected
Random_TgHF7TXD	7	IgA	RBD	Wuhan	2600	Infected
Random_TgHF7TXD	7	IgA	S	Wuhan	8272.5	Infected
Random_TgHF7TXD	7	IgG	N_Fl	Wuhan	32609	Infected
Random_TgHF7TXD	7	IgG	RBD	Wuhan	28013	Infected
Random_TgHF7TXD	7	IgG	S	Wuhan	56163	Infected
Random_TgHF7TXD	8	IgA	N_Fl	Wuhan	1537	Infected
Random_TgHF7TXD	8	IgA	RBD	Wuhan	6814	Infected
Random_TgHF7TXD	8	IgA	S	Wuhan	13208	Infected
Random_TgHF7TXD	8	IgG	N_Fl	Wuhan	53338	Infected
Random_TgHF7TXD	8	IgG	RBD	Wuhan	17694	Infected
Random_TgHF7TXD	8	IgG	S	Wuhan	37486	Infected
Random_TgHF7TXD	9	IgA	N_Fl	Wuhan	12106	Infected
Random_TgHF7TXD	9	IgA	RBD	Wuhan	5075	Infected
Random_TgHF7TXD	9	IgA	S	Wuhan	16369	Infected
Random_TgHF7TXD	9	IgG	N_Fl	Wuhan	156675	Infected
Random_TgHF7TXD	9	IgG	RBD	Wuhan	28083.5	Infected
Random_TgHF7TXD	9	IgG	S	Wuhan	79166	Infected
Random_awt9PEAT	5	IgA	N_Fl	Wuhan	310	Infected
Random_awt9PEAT	5	IgA	RBD	Wuhan	1348	Infected
Random_awt9PEAT	5	IgA	S	Wuhan	2358	Infected
Random_awt9PEAT	5	IgG	N_Fl	Wuhan	7403.5	Infected
Random_awt9PEAT	5	IgG	RBD	Wuhan	24374	Infected
Random_awt9PEAT	5	IgG	S	Wuhan	33794.5	Infected
Random_awt9PEAT	6	IgA	N_Fl	Wuhan	251	Infected
Random_awt9PEAT	6	IgA	RBD	Wuhan	502	Infected
Random_awt9PEAT	6	IgA	S	Wuhan	609	Infected
Random_awt9PEAT	6	IgG	N_Fl	Wuhan	8409	Infected
Random_awt9PEAT	6	IgG	RBD	Wuhan	6020.5	Infected
Random_awt9PEAT	6	IgG	S	Wuhan	11493	Infected
Random_awt9PEAT	7	IgA	N_Fl	Wuhan	306	Infected
Random_awt9PEAT	7	IgA	RBD	Wuhan	733.5	Infected
Random_awt9PEAT	7	IgA	S	Wuhan	661	Infected
Random_awt9PEAT	7	IgG	N_Fl	Wuhan	6230	Infected
Random_awt9PEAT	7	IgG	RBD	Wuhan	3156	Infected
Random_awt9PEAT	7	IgG	S	Wuhan	7212.5	Infected
Random_gCbaHG4c	5	IgA	N_Fl	Wuhan	331	Infected
Random_gCbaHG4c	5	IgA	RBD	Wuhan	1353	Infected
Random_gCbaHG4c	5	IgA	S	Wuhan	3965	Infected
Random_gCbaHG4c	5	IgG	N_Fl	Wuhan	24278.5	Infected
Random_gCbaHG4c	5	IgG	RBD	Wuhan	25048	Infected
Random_gCbaHG4c	5	IgG	S	Wuhan	43673.5	Infected
Random_gCbaHG4c	6	IgA	N_Fl	Wuhan	288	Infected
Random_gCbaHG4c	6	IgA	RBD	Wuhan	612	Infected
Random_gCbaHG4c	6	IgA	S	Wuhan	3195	Infected
Random_gCbaHG4c	6	IgG	N_Fl	Wuhan	15062.5	Infected
Random_gCbaHG4c	6	IgG	RBD	Wuhan	18936	Infected
Random_gCbaHG4c	6	IgG	S	Wuhan	45270.5	Infected
Random_gCbaHG4c	7	IgA	N_Fl	Wuhan	322	Infected
Random_gCbaHG4c	7	IgA	RBD	Wuhan	624	Infected
Random_gCbaHG4c	7	IgA	S	Wuhan	2754	Infected
Random_gCbaHG4c	7	IgG	N_Fl	Wuhan	13341	Infected
Random_gCbaHG4c	7	IgG	RBD	Wuhan	6348.5	Infected
Random_gCbaHG4c	7	IgG	S	Wuhan	22428	Infected
Random_gCbaHG4c	8	IgA	N_Fl	Wuhan	210	Infected
Random_gCbaHG4c	8	IgA	RBD	Wuhan	728	Infected
Random_gCbaHG4c	8	IgA	S	Wuhan	2199	Infected
Random_gCbaHG4c	8	IgG	N_Fl	Wuhan	13688	Infected
Random_gCbaHG4c	8	IgG	RBD	Wuhan	2956	Infected
Random_gCbaHG4c	8	IgG	S	Wuhan	12284	Infected
Random_gCbaHG4c	9	IgA	N_Fl	Wuhan	426	Infected
Random_gCbaHG4c	9	IgA	RBD	Wuhan	2763.5	Infected
Random_gCbaHG4c	9	IgA	S	Wuhan	12825	Infected
Random_gCbaHG4c	9	IgG	N_Fl	Wuhan	13898.5	Infected
Random_gCbaHG4c	9	IgG	RBD	Wuhan	16093	Infected
Random_gCbaHG4c	9	IgG	S	Wuhan	36839	Infected
Random_gCbaHG4c	10	IgA	N_Fl	Wuhan	280	Infected
Random_gCbaHG4c	10	IgA	RBD	Wuhan	2339	Infected
Random_gCbaHG4c	10	IgA	S	Wuhan	7824.5	Infected
Random_gCbaHG4c	10	IgG	N_Fl	Wuhan	10326	Infected
Random_gCbaHG4c	11	IgA	N_Fl	Wuhan	269	Infected
Random_gCbaHG4c	11	IgA	RBD	Wuhan	1475	Infected
Random_gCbaHG4c	11	IgA	S	Wuhan	5604	Infected
Random_gCbaHG4c	11	IgG	N_Fl	Wuhan	13610	Infected
Random_VwWdrwsz	5	IgA	N_Fl	Wuhan	306.5	Infected
Random_VwWdrwsz	5	IgA	RBD	Wuhan	2039	Infected
Random_VwWdrwsz	5	IgA	S	Wuhan	2242	Infected
Random_VwWdrwsz	5	IgG	N_Fl	Wuhan	9872	Infected
Random_VwWdrwsz	5	IgG	RBD	Wuhan	39651.5	Infected
Random_VwWdrwsz	5	IgG	S	Wuhan	39017.5	Infected
Random_VwWdrwsz	6	IgA	N_Fl	Wuhan	413	Infected
Random_VwWdrwsz	6	IgA	RBD	Wuhan	866.5	Infected
Random_VwWdrwsz	6	IgA	S	Wuhan	1204	Infected
Random_VwWdrwsz	6	IgG	N_Fl	Wuhan	8043	Infected
Random_VwWdrwsz	6	IgG	RBD	Wuhan	14645	Infected
Random_VwWdrwsz	6	IgG	S	Wuhan	26887	Infected
Random_VwWdrwsz	7	IgA	N_Fl	Wuhan	374	Infected
Random_VwWdrwsz	7	IgA	RBD	Wuhan	813.5	Infected
Random_VwWdrwsz	7	IgA	S	Wuhan	1010	Infected
Random_VwWdrwsz	7	IgG	N_Fl	Wuhan	5688	Infected
Random_VwWdrwsz	7	IgG	RBD	Wuhan	5749	Infected
Random_VwWdrwsz	7	IgG	S	Wuhan	9196	Infected
Random_VwWdrwsz	8	IgA	N_Fl	Wuhan	311	Infected
Random_VwWdrwsz	8	IgA	RBD	Wuhan	1025	Infected
Random_VwWdrwsz	8	IgA	S	Wuhan	836	Infected
Random_VwWdrwsz	8	IgG	N_Fl	Wuhan	5360	Infected
Random_VwWdrwsz	8	IgG	RBD	Wuhan	3877	Infected
Random_VwWdrwsz	8	IgG	S	Wuhan	6274	Infected
Random_VwWdrwsz	9	IgA	N_Fl	Wuhan	301	Infected
Random_VwWdrwsz	9	IgA	RBD	Wuhan	745	Infected
Random_VwWdrwsz	9	IgA	S	Wuhan	977	Infected
Random_VwWdrwsz	9	IgG	N_Fl	Wuhan	1755.5	Infected
Random_VwWdrwsz	9	IgG	RBD	Wuhan	9075	Infected
Random_VwWdrwsz	9	IgG	S	Wuhan	11350	Infected
Random_VwWdrwsz	10	IgA	N_Fl	Wuhan	352	Infected
Random_VwWdrwsz	10	IgA	RBD	Wuhan	1043	Infected
Random_VwWdrwsz	10	IgA	S	Wuhan	1298.5	Infected
Random_VwWdrwsz	10	IgG	N_Fl	Wuhan	52785	Infected
Random_VwWdrwsz	11	IgA	N_Fl	Wuhan	470	Infected
Random_VwWdrwsz	11	IgA	RBD	Wuhan	2804	Infected
Random_VwWdrwsz	11	IgA	S	Wuhan	2923.5	Infected
Random_VwWdrwsz	11	IgG	N_Fl	Wuhan	36066	Infected
Random_gN0S27H9	8	IgA	N_Fl	Wuhan	1137	Infected
Random_gN0S27H9	8	IgA	RBD	Wuhan	928	Infected
Random_gN0S27H9	8	IgA	S	Wuhan	1952	Infected
Random_gN0S27H9	8	IgG	N_Fl	Wuhan	49144	Infected
Random_gN0S27H9	8	IgG	RBD	Wuhan	4042	Infected
Random_gN0S27H9	8	IgG	S	Wuhan	7478	Infected
Random_gN0S27H9	9	IgA	N_Fl	Wuhan	552	Infected
Random_gN0S27H9	9	IgA	RBD	Wuhan	8503	Infected
Random_gN0S27H9	9	IgA	S	Wuhan	11716	Infected
Random_gN0S27H9	9	IgG	N_Fl	Wuhan	27750	Infected
Random_gN0S27H9	9	IgG	RBD	Wuhan	49885.5	Infected
Random_gN0S27H9	9	IgG	S	Wuhan	46100.5	Infected
Random_gN0S27H9	10	IgA	N_Fl	Wuhan	3720	Infected
Random_gN0S27H9	10	IgA	RBD	Wuhan	11293.5	Infected
Random_gN0S27H9	10	IgA	S	Wuhan	15095	Infected
Random_gN0S27H9	10	IgG	N_Fl	Wuhan	43504	Infected
Random_gN0S27H9	11	IgA	N_Fl	Wuhan	1924	Infected
Random_gN0S27H9	11	IgA	RBD	Wuhan	6058	Infected
Random_gN0S27H9	11	IgA	S	Wuhan	10296	Infected
Random_gN0S27H9	11	IgG	N_Fl	Wuhan	101810	Infected
Random_ZikGGHgx	5	IgA	N_Fl	Wuhan	395	Infected
Random_ZikGGHgx	5	IgA	RBD	Wuhan	4234.5	Infected
Random_ZikGGHgx	5	IgA	S	Wuhan	8543	Infected
Random_ZikGGHgx	5	IgG	N_Fl	Wuhan	19947	Infected
Random_ZikGGHgx	5	IgG	RBD	Wuhan	65527.5	Infected
Random_ZikGGHgx	5	IgG	S	Wuhan	60012.5	Infected
Random_ZikGGHgx	6	IgA	N_Fl	Wuhan	720	Infected
Random_ZikGGHgx	6	IgA	RBD	Wuhan	6081	Infected
Random_ZikGGHgx	6	IgA	S	Wuhan	11192.5	Infected
Random_ZikGGHgx	6	IgG	N_Fl	Wuhan	16631	Infected
Random_ZikGGHgx	6	IgG	RBD	Wuhan	56002	Infected
Random_ZikGGHgx	6	IgG	S	Wuhan	52291	Infected
Random_ZikGGHgx	7	IgA	N_Fl	Wuhan	438.5	Infected
Random_ZikGGHgx	7	IgA	RBD	Wuhan	1969	Infected
Random_ZikGGHgx	7	IgA	S	Wuhan	5410.5	Infected
Random_ZikGGHgx	7	IgG	N_Fl	Wuhan	16493	Infected
Random_ZikGGHgx	7	IgG	RBD	Wuhan	43915	Infected
Random_ZikGGHgx	7	IgG	S	Wuhan	39457	Infected
Random_ZikGGHgx	10	IgA	N_Fl	Wuhan	1149	Infected
Random_ZikGGHgx	10	IgA	RBD	Wuhan	2430	Infected
Random_ZikGGHgx	10	IgA	S	Wuhan	6426	Infected
Random_ZikGGHgx	10	IgG	N_Fl	Wuhan	75654	Infected
Random_G5jd8run	5	IgA	N_Fl	Wuhan	854	Infected
Random_G5jd8run	5	IgA	RBD	Wuhan	9383	Infected
Random_G5jd8run	5	IgA	S	Wuhan	29874	Infected
Random_G5jd8run	5	IgG	N_Fl	Wuhan	15524	Infected
Random_G5jd8run	5	IgG	RBD	Wuhan	69170	Infected
Random_G5jd8run	5	IgG	S	Wuhan	83256.5	Infected
Random_G5jd8run	6	IgA	N_Fl	Wuhan	1454	Infected
Random_G5jd8run	6	IgA	RBD	Wuhan	10373	Infected
Random_G5jd8run	6	IgA	S	Wuhan	30828.5	Infected
Random_G5jd8run	6	IgG	N_Fl	Wuhan	13129.5	Infected
Random_G5jd8run	6	IgG	RBD	Wuhan	55474	Infected
Random_G5jd8run	6	IgG	S	Wuhan	68366	Infected
Random_G5jd8run	7	IgA	N_Fl	Wuhan	956.5	Infected
Random_G5jd8run	7	IgA	RBD	Wuhan	4073.5	Infected
Random_G5jd8run	7	IgA	S	Wuhan	19135	Infected
Random_G5jd8run	7	IgG	N_Fl	Wuhan	13328	Infected
Random_G5jd8run	7	IgG	RBD	Wuhan	26300.5	Infected
Random_G5jd8run	7	IgG	S	Wuhan	39916	Infected
Random_G5jd8run	9	IgA	N_Fl	Wuhan	636.5	Infected
Random_G5jd8run	9	IgA	RBD	Wuhan	6775	Infected
Random_G5jd8run	9	IgA	S	Wuhan	45943	Infected
Random_G5jd8run	9	IgG	N_Fl	Wuhan	4404	Infected
Random_G5jd8run	9	IgG	RBD	Wuhan	26795.5	Infected
Random_G5jd8run	9	IgG	S	Wuhan	39853.5	Infected
Random_G5jd8run	10	IgA	N_Fl	Wuhan	1180.5	Infected
Random_G5jd8run	10	IgA	RBD	Wuhan	4989	Infected
Random_G5jd8run	10	IgA	S	Wuhan	21589.5	Infected
Random_G5jd8run	10	IgG	N_Fl	Wuhan	35938.5	Infected
Random_G5jd8run	11	IgA	N_Fl	Wuhan	1112	Infected
Random_G5jd8run	11	IgA	RBD	Wuhan	11235	Infected
Random_G5jd8run	11	IgA	S	Wuhan	25795	Infected
Random_G5jd8run	11	IgG	N_Fl	Wuhan	41254	Infected
Random_tUShX3e6	5	IgA	N_Fl	Wuhan	1191	Infected
Random_tUShX3e6	5	IgA	RBD	Wuhan	16881	Infected
Random_tUShX3e6	5	IgA	S	Wuhan	20270	Infected
Random_tUShX3e6	5	IgG	N_Fl	Wuhan	36919	Infected
Random_tUShX3e6	5	IgG	RBD	Wuhan	122864	Infected
Random_tUShX3e6	5	IgG	S	Wuhan	107494	Infected
Random_tUShX3e6	6	IgA	N_Fl	Wuhan	1032	Infected
Random_tUShX3e6	6	IgA	RBD	Wuhan	3631	Infected
Random_tUShX3e6	6	IgA	S	Wuhan	11790.5	Infected
Random_tUShX3e6	6	IgG	N_Fl	Wuhan	41640	Infected
Random_tUShX3e6	6	IgG	RBD	Wuhan	89323	Infected
Random_tUShX3e6	6	IgG	S	Wuhan	88887	Infected
Random_tUShX3e6	8	IgA	N_Fl	Wuhan	2535	Infected
Random_tUShX3e6	8	IgA	RBD	Wuhan	10325	Infected
Random_tUShX3e6	8	IgA	S	Wuhan	14280	Infected
Random_tUShX3e6	8	IgG	N_Fl	Wuhan	23328	Infected
Random_tUShX3e6	8	IgG	RBD	Wuhan	42693	Infected
Random_tUShX3e6	8	IgG	S	Wuhan	47301	Infected
Random_tUShX3e6	9	IgA	N_Fl	Wuhan	800	Infected
Random_tUShX3e6	9	IgA	RBD	Wuhan	6600	Infected
Random_tUShX3e6	9	IgA	S	Wuhan	13473	Infected
Random_tUShX3e6	9	IgG	N_Fl	Wuhan	10268	Infected
Random_tUShX3e6	9	IgG	RBD	Wuhan	16353	Infected
Random_tUShX3e6	9	IgG	S	Wuhan	23320.5	Infected
Random_tUShX3e6	10	IgA	N_Fl	Wuhan	2308.5	Infected
Random_tUShX3e6	10	IgA	RBD	Wuhan	2925	Infected
Random_tUShX3e6	10	IgA	S	Wuhan	5995	Infected
Random_tUShX3e6	10	IgG	N_Fl	Wuhan	38149	Infected
Random_tUShX3e6	11	IgA	N_Fl	Wuhan	1758.5	Infected
Random_tUShX3e6	11	IgA	RBD	Wuhan	7132.5	Infected
Random_tUShX3e6	11	IgA	S	Wuhan	12712	Infected
Random_tUShX3e6	11	IgG	N_Fl	Wuhan	55851	Infected
Random_UAeiJNIZ	6	IgA	N_Fl	Wuhan	629	Infected
Random_UAeiJNIZ	6	IgA	RBD	Wuhan	6146.5	Infected
Random_UAeiJNIZ	6	IgA	S	Wuhan	9365	Infected
Random_UAeiJNIZ	6	IgG	N_Fl	Wuhan	21050	Infected
Random_UAeiJNIZ	6	IgG	RBD	Wuhan	40721	Infected
Random_UAeiJNIZ	6	IgG	S	Wuhan	55968	Infected
Random_UAeiJNIZ	7	IgA	N_Fl	Wuhan	643	Infected
Random_UAeiJNIZ	7	IgA	RBD	Wuhan	3783.5	Infected
Random_UAeiJNIZ	7	IgA	S	Wuhan	6685.5	Infected
Random_UAeiJNIZ	7	IgG	N_Fl	Wuhan	16744.5	Infected
Random_UAeiJNIZ	7	IgG	RBD	Wuhan	44604	Infected
Random_UAeiJNIZ	7	IgG	S	Wuhan	58472.5	Infected
Random_UAeiJNIZ	8	IgA	N_Fl	Wuhan	538	Infected
Random_UAeiJNIZ	8	IgA	RBD	Wuhan	8245	Infected
Random_UAeiJNIZ	8	IgA	S	Wuhan	7530	Infected
Random_UAeiJNIZ	8	IgG	N_Fl	Wuhan	10834	Infected
Random_UAeiJNIZ	8	IgG	RBD	Wuhan	15948	Infected
Random_UAeiJNIZ	8	IgG	S	Wuhan	30367	Infected
Random_UAeiJNIZ	9	IgA	N_Fl	Wuhan	695	Infected
Random_UAeiJNIZ	9	IgA	RBD	Wuhan	9446	Infected
Random_UAeiJNIZ	9	IgA	S	Wuhan	11666	Infected
Random_UAeiJNIZ	9	IgG	N_Fl	Wuhan	8322.5	Infected
Random_UAeiJNIZ	9	IgG	RBD	Wuhan	6549	Infected
Random_UAeiJNIZ	9	IgG	S	Wuhan	14660	Infected
Random_UAeiJNIZ	10	IgA	N_Fl	Wuhan	2227.5	Infected
Random_UAeiJNIZ	10	IgA	RBD	Wuhan	6209	Infected
Random_UAeiJNIZ	10	IgA	S	Wuhan	7462	Infected
Random_UAeiJNIZ	10	IgG	N_Fl	Wuhan	106433	Infected
Random_JvXpepV4	5	IgA	N_Fl	Wuhan	743.5	Infected
Random_JvXpepV4	5	IgA	RBD	Wuhan	16338.5	Infected
Random_JvXpepV4	5	IgA	S	Wuhan	16601	Infected
Random_JvXpepV4	5	IgG	N_Fl	Wuhan	10647.5	Infected
Random_JvXpepV4	5	IgG	RBD	Wuhan	28318	Infected
Random_JvXpepV4	5	IgG	S	Wuhan	31108	Infected
Random_JvXpepV4	6	IgA	N_Fl	Wuhan	444	Infected
Random_JvXpepV4	6	IgA	RBD	Wuhan	6561	Infected
Random_JvXpepV4	6	IgA	S	Wuhan	7625	Infected
Random_JvXpepV4	6	IgG	N_Fl	Wuhan	6612	Infected
Random_JvXpepV4	6	IgG	RBD	Wuhan	9697	Infected
Random_JvXpepV4	6	IgG	S	Wuhan	15314.5	Infected
Random_JvXpepV4	8	IgA	N_Fl	Wuhan	287	Infected
Random_JvXpepV4	8	IgA	RBD	Wuhan	5454	Infected
Random_JvXpepV4	8	IgA	S	Wuhan	5623	Infected
Random_JvXpepV4	8	IgG	N_Fl	Wuhan	5590	Infected
Random_JvXpepV4	8	IgG	RBD	Wuhan	7108	Infected
Random_JvXpepV4	8	IgG	S	Wuhan	10153	Infected
Random_hZAyFToC	6	IgA	N_Fl	Wuhan	490	Infected
Random_hZAyFToC	6	IgA	RBD	Wuhan	5025	Infected
Random_hZAyFToC	6	IgA	S	Wuhan	9463	Infected
Random_hZAyFToC	6	IgG	N_Fl	Wuhan	18464	Infected
Random_hZAyFToC	6	IgG	RBD	Wuhan	61414	Infected
Random_hZAyFToC	6	IgG	S	Wuhan	66596	Infected
Random_hZAyFToC	7	IgA	N_Fl	Wuhan	743	Infected
Random_hZAyFToC	7	IgA	RBD	Wuhan	6691	Infected
Random_hZAyFToC	7	IgA	S	Wuhan	11926.5	Infected
Random_hZAyFToC	7	IgG	N_Fl	Wuhan	22727	Infected
Random_hZAyFToC	7	IgG	RBD	Wuhan	91920	Infected
Random_hZAyFToC	7	IgG	S	Wuhan	87783.5	Infected
Random_hZAyFToC	8	IgA	N_Fl	Wuhan	484	Infected
Random_hZAyFToC	8	IgA	RBD	Wuhan	7350	Infected
Random_hZAyFToC	8	IgA	S	Wuhan	10284	Infected
Random_hZAyFToC	8	IgG	N_Fl	Wuhan	12915	Infected
Random_hZAyFToC	8	IgG	RBD	Wuhan	32602	Infected
Random_hZAyFToC	8	IgG	S	Wuhan	36634	Infected
Random_hZAyFToC	9	IgA	N_Fl	Wuhan	961	Infected
Random_hZAyFToC	9	IgA	RBD	Wuhan	17206	Infected
Random_hZAyFToC	9	IgA	S	Wuhan	22753	Infected
Random_hZAyFToC	9	IgG	N_Fl	Wuhan	16053.5	Infected
Random_hZAyFToC	9	IgG	RBD	Wuhan	84401	Infected
Random_hZAyFToC	9	IgG	S	Wuhan	90751	Infected
Random_hZAyFToC	10	IgA	N_Fl	Wuhan	284.5	Infected
Random_hZAyFToC	10	IgA	RBD	Wuhan	765	Infected
Random_hZAyFToC	10	IgA	S	Wuhan	981	Infected
Random_hZAyFToC	10	IgG	N_Fl	Wuhan	31873.5	Infected
Random_hZAyFToC	11	IgA	N_Fl	Wuhan	744	Infected
Random_hZAyFToC	11	IgA	RBD	Wuhan	3599	Infected
Random_hZAyFToC	11	IgA	S	Wuhan	4765.5	Infected
Random_hZAyFToC	11	IgG	N_Fl	Wuhan	51596.5	Infected
Random_nVbNCrIF	5	IgA	N_Fl	Wuhan	386.5	Infected
Random_nVbNCrIF	5	IgA	RBD	Wuhan	2923	Infected
Random_nVbNCrIF	5	IgA	S	Wuhan	9008	Infected
Random_nVbNCrIF	5	IgG	N_Fl	Wuhan	30391	Infected
Random_nVbNCrIF	5	IgG	RBD	Wuhan	76075	Infected
Random_nVbNCrIF	5	IgG	S	Wuhan	83440	Infected
Random_nVbNCrIF	6	IgA	N_Fl	Wuhan	1674	Infected
Random_nVbNCrIF	6	IgA	RBD	Wuhan	12696	Infected
Random_nVbNCrIF	6	IgA	S	Wuhan	22738	Infected
Random_nVbNCrIF	6	IgG	N_Fl	Wuhan	24612	Infected
Random_nVbNCrIF	6	IgG	RBD	Wuhan	29391.5	Infected
Random_nVbNCrIF	6	IgG	S	Wuhan	50728.5	Infected
Random_nVbNCrIF	7	IgA	N_Fl	Wuhan	422.5	Infected
Random_nVbNCrIF	7	IgA	RBD	Wuhan	797.5	Infected
Random_nVbNCrIF	7	IgA	S	Wuhan	5386.5	Infected
Random_nVbNCrIF	7	IgG	N_Fl	Wuhan	15625	Infected
Random_nVbNCrIF	7	IgG	RBD	Wuhan	16043	Infected
Random_nVbNCrIF	7	IgG	S	Wuhan	22428	Infected
Random_nVbNCrIF	8	IgA	N_Fl	Wuhan	526	Infected
Random_nVbNCrIF	8	IgA	RBD	Wuhan	1200	Infected
Random_nVbNCrIF	8	IgA	S	Wuhan	5416	Infected
Random_nVbNCrIF	8	IgG	N_Fl	Wuhan	17776	Infected
Random_nVbNCrIF	8	IgG	RBD	Wuhan	8064	Infected
Random_nVbNCrIF	8	IgG	S	Wuhan	15076	Infected
Random_nVbNCrIF	9	IgA	N_Fl	Wuhan	395	Infected
Random_nVbNCrIF	9	IgA	RBD	Wuhan	1276.5	Infected
Random_nVbNCrIF	9	IgA	S	Wuhan	6556.5	Infected
Random_nVbNCrIF	9	IgG	N_Fl	Wuhan	10919	Infected
Random_nVbNCrIF	9	IgG	RBD	Wuhan	12531	Infected
Random_nVbNCrIF	9	IgG	S	Wuhan	23424	Infected
Random_nVbNCrIF	10	IgA	N_Fl	Wuhan	614	Infected
Random_nVbNCrIF	10	IgA	RBD	Wuhan	736	Infected
Random_nVbNCrIF	10	IgA	S	Wuhan	3585.5	Infected
Random_nVbNCrIF	10	IgG	N_Fl	Wuhan	7619.5	Infected
Random_nVbNCrIF	11	IgA	N_Fl	Wuhan	3828	Infected
Random_nVbNCrIF	11	IgA	RBD	Wuhan	1645	Infected
Random_nVbNCrIF	11	IgA	S	Wuhan	5222	Infected
Random_nVbNCrIF	11	IgG	N_Fl	Wuhan	109570	Infected
Random_9yJMaEjQ	7	IgA	N_Fl	Wuhan	1064	Infected
Random_9yJMaEjQ	7	IgA	RBD	Wuhan	4393	Infected
Random_9yJMaEjQ	7	IgA	S	Wuhan	21373	Infected
Random_9yJMaEjQ	7	IgG	N_Fl	Wuhan	12587	Infected
Random_9yJMaEjQ	7	IgG	RBD	Wuhan	29897	Infected
Random_9yJMaEjQ	7	IgG	S	Wuhan	53704	Infected
Random_9yJMaEjQ	8	IgA	N_Fl	Wuhan	4047	Infected
Random_9yJMaEjQ	8	IgA	RBD	Wuhan	8119	Infected
Random_9yJMaEjQ	8	IgA	S	Wuhan	20252	Infected
Random_9yJMaEjQ	8	IgG	N_Fl	Wuhan	10362	Infected
Random_9yJMaEjQ	8	IgG	RBD	Wuhan	32440	Infected
Random_9yJMaEjQ	8	IgG	S	Wuhan	42186	Infected
Random_9yJMaEjQ	9	IgA	N_Fl	Wuhan	8782.5	Infected
Random_9yJMaEjQ	9	IgA	RBD	Wuhan	23304	Infected
Random_9yJMaEjQ	9	IgA	S	Wuhan	45553	Infected
Random_9yJMaEjQ	9	IgG	N_Fl	Wuhan	44317	Infected
Random_9yJMaEjQ	9	IgG	RBD	Wuhan	20134	Infected
Random_9yJMaEjQ	9	IgG	S	Wuhan	26623	Infected
Random_9yJMaEjQ	10	IgA	N_Fl	Wuhan	2545	Infected
Random_9yJMaEjQ	10	IgA	RBD	Wuhan	6745	Infected
Random_9yJMaEjQ	10	IgA	S	Wuhan	17131	Infected
Random_9yJMaEjQ	10	IgG	N_Fl	Wuhan	27682	Infected
Random_9yJMaEjQ	11	IgA	N_Fl	Wuhan	3608	Infected
Random_9yJMaEjQ	11	IgA	RBD	Wuhan	16238	Infected
Random_9yJMaEjQ	11	IgA	S	Wuhan	22957	Infected
Random_9yJMaEjQ	11	IgG	N_Fl	Wuhan	20062	Infected
Random_VlYJeYoE	7	IgA	N_Fl	Wuhan	1332	Infected
Random_VlYJeYoE	7	IgA	RBD	Wuhan	25043	Infected
Random_VlYJeYoE	7	IgA	S	Wuhan	30280	Infected
Random_VlYJeYoE	7	IgG	N_Fl	Wuhan	13273	Infected
Random_VlYJeYoE	7	IgG	RBD	Wuhan	46144	Infected
Random_VlYJeYoE	7	IgG	S	Wuhan	61334	Infected
Random_VlYJeYoE	9	IgA	N_Fl	Wuhan	1150.5	Infected
Random_VlYJeYoE	9	IgA	RBD	Wuhan	53462.5	Infected
Random_VlYJeYoE	9	IgA	S	Wuhan	76560	Infected
Random_VlYJeYoE	9	IgG	N_Fl	Wuhan	3928	Infected
Random_VlYJeYoE	9	IgG	RBD	Wuhan	26323	Infected
Random_VlYJeYoE	9	IgG	S	Wuhan	36333	Infected
Random_VlYJeYoE	10	IgA	N_Fl	Wuhan	684	Infected
Random_VlYJeYoE	10	IgA	RBD	Wuhan	12363	Infected
Random_VlYJeYoE	10	IgA	S	Wuhan	31230	Infected
Random_VlYJeYoE	10	IgG	N_Fl	Wuhan	5252.5	Infected
Random_VlYJeYoE	11	IgA	N_Fl	Wuhan	815	Infected
Random_VlYJeYoE	11	IgA	RBD	Wuhan	20406	Infected
Random_VlYJeYoE	11	IgA	S	Wuhan	33712	Infected
Random_VlYJeYoE	11	IgG	N_Fl	Wuhan	7486	Infected
Random_0dZ05bIs	5	IgA	N_Fl	Wuhan	897.5	Infected
Random_0dZ05bIs	5	IgA	RBD	Wuhan	26243	Infected
Random_0dZ05bIs	5	IgA	S	Wuhan	24221	Infected
Random_0dZ05bIs	5	IgG	N_Fl	Wuhan	5179	Infected
Random_0dZ05bIs	5	IgG	RBD	Wuhan	28070	Infected
Random_0dZ05bIs	5	IgG	S	Wuhan	26645.5	Infected
Random_0dZ05bIs	6	IgA	N_Fl	Wuhan	762.5	Infected
Random_0dZ05bIs	6	IgA	RBD	Wuhan	10886	Infected
Random_0dZ05bIs	6	IgA	S	Wuhan	10988	Infected
Random_0dZ05bIs	6	IgG	N_Fl	Wuhan	11894	Infected
Random_0dZ05bIs	6	IgG	RBD	Wuhan	32034.5	Infected
Random_0dZ05bIs	6	IgG	S	Wuhan	43501	Infected
Random_0dZ05bIs	7	IgA	N_Fl	Wuhan	831.5	Infected
Random_0dZ05bIs	7	IgA	RBD	Wuhan	5920	Infected
Random_0dZ05bIs	7	IgA	S	Wuhan	8697	Infected
Random_0dZ05bIs	7	IgG	N_Fl	Wuhan	9516	Infected
Random_0dZ05bIs	7	IgG	RBD	Wuhan	18042	Infected
Random_0dZ05bIs	7	IgG	S	Wuhan	26323.5	Infected
Random_0dZ05bIs	8	IgA	N_Fl	Wuhan	704	Infected
Random_0dZ05bIs	8	IgA	RBD	Wuhan	5298	Infected
Random_0dZ05bIs	8	IgA	S	Wuhan	5700	Infected
Random_0dZ05bIs	8	IgG	N_Fl	Wuhan	3751	Infected
Random_0dZ05bIs	8	IgG	RBD	Wuhan	5796	Infected
Random_0dZ05bIs	8	IgG	S	Wuhan	11545	Infected
Random_0dZ05bIs	9	IgA	N_Fl	Wuhan	4839	Infected
Random_0dZ05bIs	9	IgA	RBD	Wuhan	16142.5	Infected
Random_0dZ05bIs	9	IgA	S	Wuhan	14844	Infected
Random_0dZ05bIs	9	IgG	N_Fl	Wuhan	5847	Infected
Random_0dZ05bIs	9	IgG	RBD	Wuhan	12168.5	Infected
Random_0dZ05bIs	9	IgG	S	Wuhan	23482	Infected
Random_0dZ05bIs	10	IgA	N_Fl	Wuhan	12444	Infected
Random_0dZ05bIs	10	IgA	RBD	Wuhan	5741	Infected
Random_0dZ05bIs	10	IgA	S	Wuhan	6844.5	Infected
Random_0dZ05bIs	10	IgG	N_Fl	Wuhan	63379	Infected
Random_0dZ05bIs	11	IgA	N_Fl	Wuhan	8642	Infected
Random_0dZ05bIs	11	IgA	RBD	Wuhan	4765	Infected
Random_0dZ05bIs	11	IgA	S	Wuhan	5226	Infected
Random_0dZ05bIs	11	IgG	N_Fl	Wuhan	48645	Infected
Random_8ITQeB1d	5	IgA	N_Fl	Wuhan	488	Infected
Random_8ITQeB1d	5	IgA	RBD	Wuhan	11661	Infected
Random_8ITQeB1d	5	IgA	S	Wuhan	16825	Infected
Random_8ITQeB1d	5	IgG	N_Fl	Wuhan	9307	Infected
Random_8ITQeB1d	5	IgG	RBD	Wuhan	88884.5	Infected
Random_8ITQeB1d	5	IgG	S	Wuhan	78992.5	Infected
Random_8ITQeB1d	6	IgA	N_Fl	Wuhan	630	Infected
Random_8ITQeB1d	6	IgA	RBD	Wuhan	7984	Infected
Random_8ITQeB1d	6	IgA	S	Wuhan	14767	Infected
Random_8ITQeB1d	6	IgG	N_Fl	Wuhan	11633.5	Infected
Random_8ITQeB1d	6	IgG	RBD	Wuhan	34504.5	Infected
Random_8ITQeB1d	6	IgG	S	Wuhan	36056	Infected
Random_8ITQeB1d	7	IgA	N_Fl	Wuhan	390	Infected
Random_8ITQeB1d	7	IgA	RBD	Wuhan	6659.5	Infected
Random_8ITQeB1d	7	IgA	S	Wuhan	7825	Infected
Random_8ITQeB1d	7	IgG	N_Fl	Wuhan	12705	Infected
Random_8ITQeB1d	7	IgG	RBD	Wuhan	13540.5	Infected
Random_8ITQeB1d	7	IgG	S	Wuhan	15339	Infected
Random_8ITQeB1d	8	IgA	N_Fl	Wuhan	424	Infected
Random_8ITQeB1d	8	IgA	RBD	Wuhan	10723	Infected
Random_8ITQeB1d	8	IgA	S	Wuhan	17008	Infected
Random_8ITQeB1d	8	IgG	N_Fl	Wuhan	4250	Infected
Random_8ITQeB1d	8	IgG	RBD	Wuhan	22268	Infected
Random_8ITQeB1d	8	IgG	S	Wuhan	21565	Infected
Random_8ITQeB1d	9	IgA	N_Fl	Wuhan	2501	Infected
Random_8ITQeB1d	9	IgA	RBD	Wuhan	10182	Infected
Random_8ITQeB1d	9	IgA	S	Wuhan	19562	Infected
Random_8ITQeB1d	9	IgG	N_Fl	Wuhan	89658.5	Infected
Random_8ITQeB1d	9	IgG	RBD	Wuhan	27290	Infected
Random_8ITQeB1d	9	IgG	S	Wuhan	27474	Infected
Random_8ITQeB1d	10	IgA	N_Fl	Wuhan	1601	Infected
Random_8ITQeB1d	10	IgA	RBD	Wuhan	6068	Infected
Random_8ITQeB1d	10	IgA	S	Wuhan	10911	Infected
Random_8ITQeB1d	10	IgG	N_Fl	Wuhan	54304.5	Infected
Random_8ITQeB1d	11	IgA	N_Fl	Wuhan	815	Infected
Random_8ITQeB1d	11	IgA	RBD	Wuhan	3674	Infected
Random_8ITQeB1d	11	IgA	S	Wuhan	5477	Infected
Random_8ITQeB1d	11	IgG	N_Fl	Wuhan	52900	Infected
Random_M0YM9u2g	6	IgA	N_Fl	Wuhan	2627	Infected
Random_M0YM9u2g	6	IgA	RBD	Wuhan	16250	Infected
Random_M0YM9u2g	6	IgA	S	Wuhan	20242.5	Infected
Random_M0YM9u2g	6	IgG	N_Fl	Wuhan	31999.5	Infected
Random_M0YM9u2g	6	IgG	RBD	Wuhan	38836	Infected
Random_M0YM9u2g	6	IgG	S	Wuhan	61563	Infected
Random_M0YM9u2g	7	IgA	N_Fl	Wuhan	2181	Infected
Random_M0YM9u2g	7	IgA	RBD	Wuhan	14097	Infected
Random_M0YM9u2g	7	IgA	S	Wuhan	16916	Infected
Random_M0YM9u2g	7	IgG	N_Fl	Wuhan	28656	Infected
Random_M0YM9u2g	7	IgG	RBD	Wuhan	28541.5	Infected
Random_M0YM9u2g	7	IgG	S	Wuhan	43294	Infected
Random_M0YM9u2g	8	IgA	N_Fl	Wuhan	8166	Infected
Random_M0YM9u2g	8	IgA	RBD	Wuhan	17147	Infected
Random_M0YM9u2g	8	IgA	S	Wuhan	16645	Infected
Random_M0YM9u2g	8	IgG	N_Fl	Wuhan	32717	Infected
Random_M0YM9u2g	8	IgG	RBD	Wuhan	22579	Infected
Random_M0YM9u2g	8	IgG	S	Wuhan	34687	Infected
Random_M0YM9u2g	9	IgA	N_Fl	Wuhan	3661	Infected
Random_M0YM9u2g	9	IgA	RBD	Wuhan	31019	Infected
Random_M0YM9u2g	9	IgA	S	Wuhan	49788.5	Infected
Random_M0YM9u2g	9	IgG	N_Fl	Wuhan	37736	Infected
Random_M0YM9u2g	9	IgG	RBD	Wuhan	34734	Infected
Random_M0YM9u2g	9	IgG	S	Wuhan	53624.5	Infected
Random_M0YM9u2g	10	IgA	N_Fl	Wuhan	1874.5	Infected
Random_M0YM9u2g	10	IgA	RBD	Wuhan	7363	Infected
Random_M0YM9u2g	10	IgA	S	Wuhan	13959	Infected
Random_M0YM9u2g	10	IgG	N_Fl	Wuhan	12114	Infected
Random_M0YM9u2g	11	IgA	N_Fl	Wuhan	3275	Infected
Random_M0YM9u2g	11	IgA	RBD	Wuhan	11505.5	Infected
Random_M0YM9u2g	11	IgA	S	Wuhan	15322	Infected
Random_M0YM9u2g	11	IgG	N_Fl	Wuhan	12203	Infected
Random_zAuI4jxr	5	IgA	N_Fl	Wuhan	640	Infected
Random_zAuI4jxr	5	IgA	RBD	Wuhan	3705	Infected
Random_zAuI4jxr	5	IgA	S	Wuhan	8917.5	Infected
Random_zAuI4jxr	5	IgG	N_Fl	Wuhan	26381	Infected
Random_zAuI4jxr	5	IgG	RBD	Wuhan	40770	Infected
Random_zAuI4jxr	5	IgG	S	Wuhan	54237	Infected
Random_zAuI4jxr	6	IgA	N_Fl	Wuhan	284	Infected
Random_zAuI4jxr	6	IgA	RBD	Wuhan	943	Infected
Random_zAuI4jxr	6	IgA	S	Wuhan	3958	Infected
Random_zAuI4jxr	6	IgG	N_Fl	Wuhan	23853	Infected
Random_zAuI4jxr	6	IgG	RBD	Wuhan	30471.5	Infected
Random_zAuI4jxr	6	IgG	S	Wuhan	45902.5	Infected
Random_zAuI4jxr	7	IgA	N_Fl	Wuhan	256	Infected
Random_zAuI4jxr	7	IgA	RBD	Wuhan	779	Infected
Random_zAuI4jxr	7	IgA	S	Wuhan	3004	Infected
Random_zAuI4jxr	7	IgG	N_Fl	Wuhan	21073	Infected
Random_zAuI4jxr	7	IgG	RBD	Wuhan	26955.5	Infected
Random_zAuI4jxr	7	IgG	S	Wuhan	46879	Infected
Random_zAuI4jxr	8	IgA	N_Fl	Wuhan	1027	Infected
Random_zAuI4jxr	8	IgA	RBD	Wuhan	3412	Infected
Random_zAuI4jxr	8	IgA	S	Wuhan	9312	Infected
Random_zAuI4jxr	8	IgG	N_Fl	Wuhan	14329	Infected
Random_zAuI4jxr	8	IgG	RBD	Wuhan	17868	Infected
Random_zAuI4jxr	8	IgG	S	Wuhan	31910	Infected
Random_zAuI4jxr	9	IgA	N_Fl	Wuhan	364	Infected
Random_zAuI4jxr	9	IgA	RBD	Wuhan	1320	Infected
Random_zAuI4jxr	9	IgA	S	Wuhan	6555	Infected
Random_zAuI4jxr	9	IgG	N_Fl	Wuhan	3446	Infected
Random_zAuI4jxr	9	IgG	RBD	Wuhan	8309.5	Infected
Random_zAuI4jxr	9	IgG	S	Wuhan	16192	Infected
Random_zAuI4jxr	10	IgA	N_Fl	Wuhan	3640.5	Infected
Random_zAuI4jxr	10	IgA	RBD	Wuhan	5184.5	Infected
Random_zAuI4jxr	10	IgA	S	Wuhan	14208	Infected
Random_zAuI4jxr	10	IgG	N_Fl	Wuhan	77335	Infected
Random_zAuI4jxr	11	IgA	N_Fl	Wuhan	1011	Infected
Random_zAuI4jxr	11	IgA	RBD	Wuhan	2924.5	Infected
Random_zAuI4jxr	11	IgA	S	Wuhan	7103.5	Infected
Random_zAuI4jxr	11	IgG	N_Fl	Wuhan	96714	Infected
Random_aJvlNUYX	5	IgA	N_Fl	Wuhan	1241	Infected
Random_aJvlNUYX	5	IgA	RBD	Wuhan	26427	Infected
Random_aJvlNUYX	5	IgA	S	Wuhan	26714.5	Infected
Random_aJvlNUYX	5	IgG	N_Fl	Wuhan	35159	Infected
Random_aJvlNUYX	5	IgG	RBD	Wuhan	34343.5	Infected
Random_aJvlNUYX	5	IgG	S	Wuhan	38457	Infected
Random_aJvlNUYX	6	IgA	N_Fl	Wuhan	1087	Infected
Random_aJvlNUYX	6	IgA	RBD	Wuhan	14151	Infected
Random_aJvlNUYX	6	IgA	S	Wuhan	11684.5	Infected
Random_aJvlNUYX	6	IgG	N_Fl	Wuhan	21188	Infected
Random_aJvlNUYX	6	IgG	RBD	Wuhan	25669	Infected
Random_aJvlNUYX	6	IgG	S	Wuhan	38250	Infected
Random_aJvlNUYX	7	IgA	N_Fl	Wuhan	767.5	Infected
Random_aJvlNUYX	7	IgA	RBD	Wuhan	4236	Infected
Random_aJvlNUYX	7	IgA	S	Wuhan	6490	Infected
Random_aJvlNUYX	7	IgG	N_Fl	Wuhan	15880	Infected
Random_aJvlNUYX	7	IgG	RBD	Wuhan	7909	Infected
Random_aJvlNUYX	7	IgG	S	Wuhan	14311	Infected
Random_aJvlNUYX	8	IgA	N_Fl	Wuhan	319	Infected
Random_aJvlNUYX	8	IgA	RBD	Wuhan	9528	Infected
Random_aJvlNUYX	8	IgA	S	Wuhan	9709	Infected
Random_aJvlNUYX	8	IgG	N_Fl	Wuhan	10403	Infected
Random_aJvlNUYX	8	IgG	RBD	Wuhan	6399	Infected
Random_aJvlNUYX	8	IgG	S	Wuhan	10516	Infected
Random_aJvlNUYX	9	IgA	N_Fl	Wuhan	865.5	Infected
Random_aJvlNUYX	9	IgA	RBD	Wuhan	29687	Infected
Random_aJvlNUYX	9	IgA	S	Wuhan	39193	Infected
Random_aJvlNUYX	9	IgG	N_Fl	Wuhan	42234.5	Infected
Random_aJvlNUYX	9	IgG	RBD	Wuhan	11770.5	Infected
Random_aJvlNUYX	9	IgG	S	Wuhan	20191.5	Infected
Random_aJvlNUYX	10	IgA	N_Fl	Wuhan	325	Infected
Random_aJvlNUYX	10	IgA	RBD	Wuhan	6164	Infected
Random_aJvlNUYX	10	IgA	S	Wuhan	10745	Infected
Random_aJvlNUYX	10	IgG	N_Fl	Wuhan	19990	Infected
Random_aJvlNUYX	11	IgA	N_Fl	Wuhan	429	Infected
Random_aJvlNUYX	11	IgA	RBD	Wuhan	11012	Infected
Random_aJvlNUYX	11	IgA	S	Wuhan	13055	Infected
Random_aJvlNUYX	11	IgG	N_Fl	Wuhan	15030	Infected
Random_pNSjW6BU	5	IgA	N_Fl	Wuhan	2183	Infected
Random_pNSjW6BU	5	IgA	RBD	Wuhan	18863	Infected
Random_pNSjW6BU	5	IgA	S	Wuhan	26865	Infected
Random_pNSjW6BU	5	IgG	N_Fl	Wuhan	11824	Infected
Random_pNSjW6BU	5	IgG	RBD	Wuhan	98423	Infected
Random_pNSjW6BU	5	IgG	S	Wuhan	79097.5	Infected
Random_pNSjW6BU	6	IgA	N_Fl	Wuhan	1661	Infected
Random_pNSjW6BU	6	IgA	RBD	Wuhan	11049	Infected
Random_pNSjW6BU	6	IgA	S	Wuhan	20567	Infected
Random_pNSjW6BU	6	IgG	N_Fl	Wuhan	30667	Infected
Random_pNSjW6BU	6	IgG	RBD	Wuhan	65631	Infected
Random_pNSjW6BU	6	IgG	S	Wuhan	74156.5	Infected
Random_pNSjW6BU	7	IgA	N_Fl	Wuhan	888.5	Infected
Random_pNSjW6BU	7	IgA	RBD	Wuhan	4761.5	Infected
Random_pNSjW6BU	7	IgA	S	Wuhan	10167	Infected
Random_pNSjW6BU	7	IgG	N_Fl	Wuhan	24175	Infected
Random_pNSjW6BU	7	IgG	RBD	Wuhan	17564	Infected
Random_pNSjW6BU	7	IgG	S	Wuhan	21842.5	Infected
Random_pNSjW6BU	8	IgA	N_Fl	Wuhan	3008	Infected
Random_pNSjW6BU	8	IgA	RBD	Wuhan	11074	Infected
Random_pNSjW6BU	8	IgA	S	Wuhan	17395	Infected
Random_pNSjW6BU	8	IgG	N_Fl	Wuhan	25183	Infected
Random_pNSjW6BU	8	IgG	RBD	Wuhan	31634	Infected
Random_pNSjW6BU	8	IgG	S	Wuhan	34456	Infected
Random_pNSjW6BU	9	IgA	N_Fl	Wuhan	1353	Infected
Random_pNSjW6BU	9	IgA	RBD	Wuhan	17644	Infected
Random_pNSjW6BU	9	IgA	S	Wuhan	31202.5	Infected
Random_pNSjW6BU	9	IgG	N_Fl	Wuhan	19443	Infected
Random_pNSjW6BU	9	IgG	RBD	Wuhan	25656	Infected
Random_pNSjW6BU	9	IgG	S	Wuhan	38093.5	Infected
Random_pNSjW6BU	10	IgA	N_Fl	Wuhan	5944	Infected
Random_pNSjW6BU	10	IgA	RBD	Wuhan	18775	Infected
Random_pNSjW6BU	10	IgA	S	Wuhan	23669	Infected
Random_pNSjW6BU	10	IgG	N_Fl	Wuhan	45415	Infected
Random_pNSjW6BU	11	IgA	N_Fl	Wuhan	9775	Infected
Random_pNSjW6BU	11	IgA	RBD	Wuhan	31827	Infected
Random_pNSjW6BU	11	IgA	S	Wuhan	35964	Infected
Random_pNSjW6BU	11	IgG	N_Fl	Wuhan	59033.5	Infected
Random_uZXMYP0g	5	IgA	N_Fl	Wuhan	935	Infected
Random_uZXMYP0g	5	IgA	RBD	Wuhan	14444	Infected
Random_uZXMYP0g	5	IgA	S	Wuhan	17247	Infected
Random_uZXMYP0g	5	IgG	N_Fl	Wuhan	100331	Infected
Random_uZXMYP0g	5	IgG	RBD	Wuhan	72502	Infected
Random_uZXMYP0g	5	IgG	S	Wuhan	76052.5	Infected
Random_uZXMYP0g	6	IgA	N_Fl	Wuhan	1115	Infected
Random_uZXMYP0g	6	IgA	RBD	Wuhan	9629.5	Infected
Random_uZXMYP0g	6	IgA	S	Wuhan	12756	Infected
Random_uZXMYP0g	6	IgG	N_Fl	Wuhan	98354	Infected
Random_uZXMYP0g	6	IgG	RBD	Wuhan	109546	Infected
Random_uZXMYP0g	6	IgG	S	Wuhan	104812	Infected
Random_uZXMYP0g	7	IgA	N_Fl	Wuhan	825.5	Infected
Random_uZXMYP0g	7	IgA	RBD	Wuhan	3124	Infected
Random_uZXMYP0g	7	IgA	S	Wuhan	7624	Infected
Random_uZXMYP0g	7	IgG	N_Fl	Wuhan	74754	Infected
Random_uZXMYP0g	7	IgG	RBD	Wuhan	21992	Infected
Random_uZXMYP0g	7	IgG	S	Wuhan	32769	Infected
Random_uZXMYP0g	8	IgA	N_Fl	Wuhan	1741	Infected
Random_uZXMYP0g	8	IgA	RBD	Wuhan	16058	Infected
Random_uZXMYP0g	8	IgA	S	Wuhan	18317	Infected
Random_uZXMYP0g	8	IgG	N_Fl	Wuhan	68820	Infected
Random_uZXMYP0g	8	IgG	RBD	Wuhan	45700	Infected
Random_uZXMYP0g	8	IgG	S	Wuhan	55158	Infected
Random_uZXMYP0g	9	IgA	N_Fl	Wuhan	707.5	Infected
Random_uZXMYP0g	9	IgA	RBD	Wuhan	8849.5	Infected
Random_uZXMYP0g	9	IgA	S	Wuhan	12512.5	Infected
Random_uZXMYP0g	9	IgG	N_Fl	Wuhan	52486	Infected
Random_uZXMYP0g	9	IgG	RBD	Wuhan	17174	Infected
Random_uZXMYP0g	9	IgG	S	Wuhan	32168	Infected
Random_uZXMYP0g	10	IgA	N_Fl	Wuhan	855.5	Infected
Random_uZXMYP0g	10	IgA	RBD	Wuhan	4220	Infected
Random_uZXMYP0g	10	IgA	S	Wuhan	6111	Infected
Random_uZXMYP0g	10	IgG	N_Fl	Wuhan	22892	Infected
Random_uZXMYP0g	11	IgA	N_Fl	Wuhan	6940	Infected
Random_uZXMYP0g	11	IgA	RBD	Wuhan	11966.5	Infected
Random_uZXMYP0g	11	IgA	S	Wuhan	12379.5	Infected
Random_uZXMYP0g	11	IgG	N_Fl	Wuhan	86360	Infected
Random_zoZtu62K	5	IgA	N_Fl	Wuhan	234	Infected
Random_zoZtu62K	5	IgA	RBD	Wuhan	383.5	Infected
Random_zoZtu62K	5	IgA	S	Wuhan	700.5	Infected
Random_zoZtu62K	5	IgG	N_Fl	Wuhan	54952	Infected
Random_zoZtu62K	5	IgG	RBD	Wuhan	3870	Infected
Random_zoZtu62K	5	IgG	S	Wuhan	8300.5	Infected
Random_zoZtu62K	6	IgA	N_Fl	Wuhan	824	Infected
Random_zoZtu62K	6	IgA	RBD	Wuhan	1372	Infected
Random_zoZtu62K	6	IgA	S	Wuhan	2932	Infected
Random_zoZtu62K	6	IgG	N_Fl	Wuhan	28036	Infected
Random_zoZtu62K	6	IgG	RBD	Wuhan	3702	Infected
Random_zoZtu62K	6	IgG	S	Wuhan	6337	Infected
Random_zoZtu62K	7	IgA	N_Fl	Wuhan	525	Infected
Random_zoZtu62K	7	IgA	RBD	Wuhan	826	Infected
Random_zoZtu62K	7	IgA	S	Wuhan	2032	Infected
Random_zoZtu62K	7	IgG	N_Fl	Wuhan	17564	Infected
Random_zoZtu62K	7	IgG	RBD	Wuhan	1597	Infected
Random_zoZtu62K	7	IgG	S	Wuhan	2930	Infected
Random_zoZtu62K	8	IgA	N_Fl	Wuhan	1324	Infected
Random_zoZtu62K	8	IgA	RBD	Wuhan	19469	Infected
Random_zoZtu62K	8	IgA	S	Wuhan	39767	Infected
Random_zoZtu62K	8	IgG	N_Fl	Wuhan	13342	Infected
Random_zoZtu62K	8	IgG	RBD	Wuhan	23155	Infected
Random_zoZtu62K	8	IgG	S	Wuhan	42048	Infected
Random_zoZtu62K	9	IgA	N_Fl	Wuhan	2091	Infected
Random_zoZtu62K	9	IgA	RBD	Wuhan	13573	Infected
Random_zoZtu62K	9	IgA	S	Wuhan	23901	Infected
Random_zoZtu62K	9	IgG	N_Fl	Wuhan	26173.5	Infected
Random_zoZtu62K	9	IgG	RBD	Wuhan	2600	Infected
Random_zoZtu62K	9	IgG	S	Wuhan	7186	Infected
Random_zoZtu62K	11	IgA	N_Fl	Wuhan	12450	Infected
Random_zoZtu62K	11	IgA	RBD	Wuhan	9287	Infected
Random_zoZtu62K	11	IgA	S	Wuhan	16560	Infected
Random_zoZtu62K	11	IgG	N_Fl	Wuhan	110054	Infected
Random_94bzrWGr	5	IgA	N_Fl	Wuhan	546	Infected
Random_94bzrWGr	5	IgA	RBD	Wuhan	16809	Infected
Random_94bzrWGr	5	IgA	S	Wuhan	11904	Infected
Random_94bzrWGr	5	IgG	N_Fl	Wuhan	12943	Infected
Random_94bzrWGr	5	IgG	RBD	Wuhan	81771	Infected
Random_94bzrWGr	5	IgG	S	Wuhan	80583.5	Infected
Random_94bzrWGr	6	IgA	N_Fl	Wuhan	696	Infected
Random_94bzrWGr	6	IgA	RBD	Wuhan	12560.5	Infected
Random_94bzrWGr	6	IgA	S	Wuhan	10825.5	Infected
Random_94bzrWGr	6	IgG	N_Fl	Wuhan	9495	Infected
Random_94bzrWGr	6	IgG	RBD	Wuhan	41111	Infected
Random_94bzrWGr	6	IgG	S	Wuhan	45362.5	Infected
Random_94bzrWGr	7	IgA	N_Fl	Wuhan	508	Infected
Random_94bzrWGr	7	IgA	RBD	Wuhan	4376	Infected
Random_94bzrWGr	7	IgA	S	Wuhan	6246.5	Infected
Random_94bzrWGr	7	IgG	N_Fl	Wuhan	10294	Infected
Random_94bzrWGr	7	IgG	RBD	Wuhan	82624.5	Infected
Random_94bzrWGr	7	IgG	S	Wuhan	72272	Infected
Random_94bzrWGr	8	IgA	N_Fl	Wuhan	280	Infected
Random_94bzrWGr	8	IgA	RBD	Wuhan	11414	Infected
Random_94bzrWGr	8	IgA	S	Wuhan	6572	Infected
Random_94bzrWGr	8	IgG	N_Fl	Wuhan	2438	Infected
Random_94bzrWGr	8	IgG	RBD	Wuhan	47774	Infected
Random_94bzrWGr	8	IgG	S	Wuhan	45182	Infected
Random_94bzrWGr	10	IgA	N_Fl	Wuhan	397	Infected
Random_94bzrWGr	10	IgA	RBD	Wuhan	12520	Infected
Random_94bzrWGr	10	IgA	S	Wuhan	10365.5	Infected
Random_94bzrWGr	10	IgG	N_Fl	Wuhan	1743	Infected
Random_b8SJWq5J	5	IgA	N_Fl	Wuhan	943	Infected
Random_b8SJWq5J	5	IgA	RBD	Wuhan	157	Infected
Random_b8SJWq5J	5	IgA	S	Wuhan	116	Infected
Random_b8SJWq5J	5	IgG	N_Fl	Wuhan	12447.5	Infected
Random_b8SJWq5J	6	IgA	N_Fl	Wuhan	2635	Infected
Random_b8SJWq5J	6	IgA	RBD	Wuhan	2250	Infected
Random_b8SJWq5J	6	IgA	S	Wuhan	3933.5	Infected
Random_b8SJWq5J	6	IgG	N_Fl	Wuhan	45845	Infected
Random_b8SJWq5J	6	IgG	RBD	Wuhan	27197	Infected
Random_b8SJWq5J	6	IgG	S	Wuhan	31379	Infected
Random_b8SJWq5J	7	IgA	N_Fl	Wuhan	1876.5	Infected
Random_b8SJWq5J	7	IgA	RBD	Wuhan	999	Infected
Random_b8SJWq5J	7	IgA	S	Wuhan	2188	Infected
Random_b8SJWq5J	7	IgG	N_Fl	Wuhan	29116	Infected
Random_b8SJWq5J	7	IgG	RBD	Wuhan	12073	Infected
Random_b8SJWq5J	7	IgG	S	Wuhan	12759	Infected
Random_b8SJWq5J	8	IgA	N_Fl	Wuhan	5782	Infected
Random_b8SJWq5J	8	IgA	RBD	Wuhan	1709	Infected
Random_b8SJWq5J	8	IgA	S	Wuhan	3200	Infected
Random_b8SJWq5J	8	IgG	N_Fl	Wuhan	19607	Infected
Random_b8SJWq5J	8	IgG	RBD	Wuhan	8769	Infected
Random_b8SJWq5J	8	IgG	S	Wuhan	10546	Infected
Random_b8SJWq5J	9	IgA	N_Fl	Wuhan	1521.5	Infected
Random_b8SJWq5J	9	IgA	RBD	Wuhan	3038	Infected
Random_b8SJWq5J	9	IgA	S	Wuhan	20274	Infected
Random_b8SJWq5J	9	IgG	N_Fl	Wuhan	9554	Infected
Random_b8SJWq5J	9	IgG	RBD	Wuhan	17856	Infected
Random_b8SJWq5J	9	IgG	S	Wuhan	19835	Infected
Random_b8SJWq5J	10	IgA	N_Fl	Wuhan	2019	Infected
Random_b8SJWq5J	10	IgA	RBD	Wuhan	1237	Infected
Random_b8SJWq5J	10	IgA	S	Wuhan	7487.5	Infected
Random_b8SJWq5J	10	IgG	N_Fl	Wuhan	6997	Infected
Random_b8SJWq5J	11	IgA	N_Fl	Wuhan	4472	Infected
Random_b8SJWq5J	11	IgA	RBD	Wuhan	2290	Infected
Random_b8SJWq5J	11	IgA	S	Wuhan	8983	Infected
Random_b8SJWq5J	11	IgG	N_Fl	Wuhan	13798	Infected
Random_8zCzeV6s	5	IgA	N_Fl	Wuhan	493	Infected
Random_8zCzeV6s	5	IgA	RBD	Wuhan	9018	Infected
Random_8zCzeV6s	5	IgA	S	Wuhan	9559	Infected
Random_8zCzeV6s	5	IgG	N_Fl	Wuhan	20500	Infected
Random_8zCzeV6s	5	IgG	RBD	Wuhan	39467.5	Infected
Random_8zCzeV6s	5	IgG	S	Wuhan	40193.5	Infected
Random_8zCzeV6s	6	IgA	N_Fl	Wuhan	504.5	Infected
Random_8zCzeV6s	6	IgA	RBD	Wuhan	6007.5	Infected
Random_8zCzeV6s	6	IgA	S	Wuhan	6672	Infected
Random_8zCzeV6s	6	IgG	N_Fl	Wuhan	25140	Infected
Random_8zCzeV6s	6	IgG	RBD	Wuhan	14243	Infected
Random_8zCzeV6s	6	IgG	S	Wuhan	16293.5	Infected
Random_8zCzeV6s	8	IgA	N_Fl	Wuhan	359	Infected
Random_8zCzeV6s	8	IgA	RBD	Wuhan	4518	Infected
Random_8zCzeV6s	8	IgA	S	Wuhan	4643	Infected
Random_8zCzeV6s	8	IgG	N_Fl	Wuhan	13339	Infected
Random_8zCzeV6s	8	IgG	RBD	Wuhan	6910	Infected
Random_8zCzeV6s	8	IgG	S	Wuhan	7451	Infected
Random_8zCzeV6s	9	IgA	N_Fl	Wuhan	342	Infected
Random_8zCzeV6s	9	IgA	RBD	Wuhan	5744	Infected
Random_8zCzeV6s	9	IgA	S	Wuhan	9295	Infected
Random_8zCzeV6s	9	IgG	N_Fl	Wuhan	10968	Infected
Random_8zCzeV6s	9	IgG	RBD	Wuhan	7489.5	Infected
Random_8zCzeV6s	9	IgG	S	Wuhan	9656	Infected
Random_8zCzeV6s	10	IgA	N_Fl	Wuhan	449	Infected
Random_8zCzeV6s	10	IgA	RBD	Wuhan	5177	Infected
Random_8zCzeV6s	10	IgA	S	Wuhan	10072	Infected
Random_8zCzeV6s	10	IgG	N_Fl	Wuhan	19184	Infected
Random_8zCzeV6s	11	IgA	N_Fl	Wuhan	310	Infected
Random_8zCzeV6s	11	IgA	RBD	Wuhan	3933	Infected
Random_8zCzeV6s	11	IgA	S	Wuhan	4737	Infected
Random_8zCzeV6s	11	IgG	N_Fl	Wuhan	14340	Infected
Random_le3XCG97	5	IgA	N_Fl	Wuhan	901	Infected
Random_le3XCG97	5	IgA	RBD	Wuhan	10765	Infected
Random_le3XCG97	5	IgA	S	Wuhan	34636	Infected
Random_le3XCG97	5	IgG	N_Fl	Wuhan	22406	Infected
Random_le3XCG97	5	IgG	RBD	Wuhan	35642	Infected
Random_le3XCG97	5	IgG	S	Wuhan	34470	Infected
Random_le3XCG97	6	IgA	N_Fl	Wuhan	743	Infected
Random_le3XCG97	6	IgA	RBD	Wuhan	3287	Infected
Random_le3XCG97	6	IgA	S	Wuhan	21753	Infected
Random_le3XCG97	6	IgG	N_Fl	Wuhan	13245.5	Infected
Random_le3XCG97	6	IgG	RBD	Wuhan	8912	Infected
Random_le3XCG97	6	IgG	S	Wuhan	14426.5	Infected
Random_le3XCG97	7	IgA	N_Fl	Wuhan	478	Infected
Random_le3XCG97	7	IgA	RBD	Wuhan	3026	Infected
Random_le3XCG97	7	IgA	S	Wuhan	16414	Infected
Random_le3XCG97	7	IgG	N_Fl	Wuhan	9930	Infected
Random_le3XCG97	7	IgG	RBD	Wuhan	8363	Infected
Random_le3XCG97	7	IgG	S	Wuhan	13136	Infected
Random_le3XCG97	8	IgA	N_Fl	Wuhan	568	Infected
Random_le3XCG97	8	IgA	RBD	Wuhan	5692	Infected
Random_le3XCG97	8	IgA	S	Wuhan	27187	Infected
Random_le3XCG97	8	IgG	N_Fl	Wuhan	11130	Infected
Random_le3XCG97	8	IgG	RBD	Wuhan	4562	Infected
Random_le3XCG97	8	IgG	S	Wuhan	9464	Infected
Random_le3XCG97	9	IgA	N_Fl	Wuhan	525	Infected
Random_le3XCG97	9	IgA	RBD	Wuhan	7476.5	Infected
Random_le3XCG97	9	IgA	S	Wuhan	36001	Infected
Random_le3XCG97	9	IgG	N_Fl	Wuhan	4305	Infected
Random_le3XCG97	9	IgG	RBD	Wuhan	8286	Infected
Random_le3XCG97	9	IgG	S	Wuhan	11301	Infected
Random_w55dMPj7	5	IgA	N_Fl	Wuhan	565	Infected
Random_w55dMPj7	5	IgA	RBD	Wuhan	14216	Infected
Random_w55dMPj7	5	IgA	S	Wuhan	13337	Infected
Random_w55dMPj7	5	IgG	N_Fl	Wuhan	15569	Infected
Random_w55dMPj7	5	IgG	RBD	Wuhan	85037.5	Infected
Random_w55dMPj7	5	IgG	S	Wuhan	81992.5	Infected
Random_w55dMPj7	6	IgA	N_Fl	Wuhan	561	Infected
Random_w55dMPj7	6	IgA	RBD	Wuhan	7307	Infected
Random_w55dMPj7	6	IgA	S	Wuhan	7579	Infected
Random_w55dMPj7	6	IgG	N_Fl	Wuhan	10729	Infected
Random_w55dMPj7	6	IgG	RBD	Wuhan	11759	Infected
Random_w55dMPj7	6	IgG	S	Wuhan	21854	Infected
Random_w55dMPj7	7	IgA	N_Fl	Wuhan	441	Infected
Random_w55dMPj7	7	IgA	RBD	Wuhan	4689	Infected
Random_w55dMPj7	7	IgA	S	Wuhan	6065	Infected
Random_w55dMPj7	7	IgG	N_Fl	Wuhan	6605.5	Infected
Random_w55dMPj7	7	IgG	RBD	Wuhan	17286	Infected
Random_w55dMPj7	7	IgG	S	Wuhan	23818.5	Infected
Random_w55dMPj7	8	IgA	N_Fl	Wuhan	160	Infected
Random_w55dMPj7	8	IgA	RBD	Wuhan	3556	Infected
Random_w55dMPj7	8	IgA	S	Wuhan	3100	Infected
Random_w55dMPj7	8	IgG	N_Fl	Wuhan	5654	Infected
Random_w55dMPj7	8	IgG	RBD	Wuhan	4022	Infected
Random_w55dMPj7	8	IgG	S	Wuhan	6646	Infected
Random_w55dMPj7	9	IgA	N_Fl	Wuhan	338	Infected
Random_w55dMPj7	9	IgA	RBD	Wuhan	13889	Infected
Random_w55dMPj7	9	IgA	S	Wuhan	24200	Infected
Random_w55dMPj7	9	IgG	N_Fl	Wuhan	4124	Infected
Random_w55dMPj7	9	IgG	RBD	Wuhan	21894	Infected
Random_w55dMPj7	9	IgG	S	Wuhan	34917.5	Infected
Random_w55dMPj7	10	IgA	N_Fl	Wuhan	236	Infected
Random_w55dMPj7	10	IgA	RBD	Wuhan	3093.5	Infected
Random_w55dMPj7	10	IgA	S	Wuhan	4243	Infected
Random_w55dMPj7	10	IgG	N_Fl	Wuhan	4035	Infected
Random_w55dMPj7	11	IgA	N_Fl	Wuhan	1903	Infected
Random_w55dMPj7	11	IgA	RBD	Wuhan	6898.5	Infected
Random_w55dMPj7	11	IgA	S	Wuhan	6808	Infected
Random_w55dMPj7	11	IgG	N_Fl	Wuhan	82704.5	Infected
Random_OEHq9qvs	6	IgA	N_Fl	Wuhan	1857	Infected
Random_OEHq9qvs	6	IgA	RBD	Wuhan	29429.5	Infected
Random_OEHq9qvs	6	IgA	S	Wuhan	43137.5	Infected
Random_OEHq9qvs	6	IgG	N_Fl	Wuhan	33401.5	Infected
Random_OEHq9qvs	6	IgG	RBD	Wuhan	60690	Infected
Random_OEHq9qvs	6	IgG	S	Wuhan	78925	Infected
Random_OEHq9qvs	7	IgA	N_Fl	Wuhan	1564.5	Infected
Random_OEHq9qvs	7	IgA	RBD	Wuhan	24909	Infected
Random_OEHq9qvs	7	IgA	S	Wuhan	29631	Infected
Random_OEHq9qvs	7	IgG	N_Fl	Wuhan	28989	Infected
Random_OEHq9qvs	7	IgG	RBD	Wuhan	34378	Infected
Random_OEHq9qvs	7	IgG	S	Wuhan	47086	Infected
Random_OEHq9qvs	8	IgA	N_Fl	Wuhan	528	Infected
Random_OEHq9qvs	8	IgA	RBD	Wuhan	37002	Infected
Random_OEHq9qvs	8	IgA	S	Wuhan	29606	Infected
Random_OEHq9qvs	8	IgG	N_Fl	Wuhan	20172	Infected
Random_OEHq9qvs	8	IgG	RBD	Wuhan	20563	Infected
Random_OEHq9qvs	8	IgG	S	Wuhan	30643	Infected
Random_OEHq9qvs	9	IgA	N_Fl	Wuhan	628.5	Infected
Random_OEHq9qvs	9	IgA	RBD	Wuhan	35508	Infected
Random_OEHq9qvs	9	IgA	S	Wuhan	34853	Infected
Random_OEHq9qvs	9	IgG	N_Fl	Wuhan	20329.5	Infected
Random_OEHq9qvs	9	IgG	RBD	Wuhan	36275.5	Infected
Random_OEHq9qvs	9	IgG	S	Wuhan	56743	Infected
Random_OEHq9qvs	10	IgA	N_Fl	Wuhan	329	Infected
Random_OEHq9qvs	10	IgA	RBD	Wuhan	8651	Infected
Random_OEHq9qvs	10	IgA	S	Wuhan	11268	Infected
Random_OEHq9qvs	10	IgG	N_Fl	Wuhan	8777	Infected
Random_OEHq9qvs	11	IgA	N_Fl	Wuhan	384	Infected
Random_OEHq9qvs	11	IgA	RBD	Wuhan	16115	Infected
Random_OEHq9qvs	11	IgA	S	Wuhan	17685	Infected
Random_OEHq9qvs	11	IgG	N_Fl	Wuhan	16386	Infected
Random_aacAxeAd	7	IgA	N_Fl	Wuhan	1516.5	Infected
Random_aacAxeAd	7	IgA	RBD	Wuhan	2992	Infected
Random_aacAxeAd	7	IgA	S	Wuhan	16781	Infected
Random_aacAxeAd	7	IgG	N_Fl	Wuhan	34976	Infected
Random_aacAxeAd	7	IgG	RBD	Wuhan	42260	Infected
Random_aacAxeAd	7	IgG	S	Wuhan	67125	Infected
Random_aacAxeAd	8	IgA	N_Fl	Wuhan	2154	Infected
Random_aacAxeAd	8	IgA	RBD	Wuhan	5530	Infected
Random_aacAxeAd	8	IgA	S	Wuhan	15688	Infected
Random_aacAxeAd	8	IgG	N_Fl	Wuhan	22971	Infected
Random_aacAxeAd	8	IgG	RBD	Wuhan	33155	Infected
Random_aacAxeAd	8	IgG	S	Wuhan	55849	Infected
Random_aacAxeAd	9	IgA	N_Fl	Wuhan	2003	Infected
Random_aacAxeAd	9	IgA	RBD	Wuhan	4204	Infected
Random_aacAxeAd	9	IgA	S	Wuhan	20514.5	Infected
Random_aacAxeAd	9	IgG	N_Fl	Wuhan	17098.5	Infected
Random_aacAxeAd	9	IgG	RBD	Wuhan	18224	Infected
Random_aacAxeAd	9	IgG	S	Wuhan	39485	Infected
Random_aacAxeAd	10	IgA	N_Fl	Wuhan	2418	Infected
Random_aacAxeAd	10	IgA	RBD	Wuhan	2382	Infected
Random_aacAxeAd	10	IgA	S	Wuhan	8587	Infected
Random_aacAxeAd	10	IgG	N_Fl	Wuhan	11168	Infected
Random_aacAxeAd	11	IgA	N_Fl	Wuhan	1411.5	Infected
Random_aacAxeAd	11	IgA	RBD	Wuhan	2676	Infected
Random_aacAxeAd	11	IgA	S	Wuhan	6132.5	Infected
Random_aacAxeAd	11	IgG	N_Fl	Wuhan	14117	Infected
Random_TJkTNTxZ	5	IgA	N_Fl	Wuhan	558	Infected
Random_TJkTNTxZ	5	IgA	RBD	Wuhan	5425	Infected
Random_TJkTNTxZ	5	IgA	S	Wuhan	8377	Infected
Random_TJkTNTxZ	5	IgG	N_Fl	Wuhan	22268	Infected
Random_TJkTNTxZ	5	IgG	RBD	Wuhan	56186	Infected
Random_TJkTNTxZ	5	IgG	S	Wuhan	67860	Infected
Random_TJkTNTxZ	6	IgA	N_Fl	Wuhan	639.5	Infected
Random_TJkTNTxZ	6	IgA	RBD	Wuhan	2041	Infected
Random_TJkTNTxZ	6	IgA	S	Wuhan	6063	Infected
Random_TJkTNTxZ	6	IgG	N_Fl	Wuhan	20636	Infected
Random_TJkTNTxZ	6	IgG	RBD	Wuhan	16082	Infected
Random_TJkTNTxZ	6	IgG	S	Wuhan	31437	Infected
Random_TJkTNTxZ	7	IgA	N_Fl	Wuhan	583	Infected
Random_TJkTNTxZ	7	IgA	RBD	Wuhan	1755	Infected
Random_TJkTNTxZ	7	IgA	S	Wuhan	5581	Infected
Random_TJkTNTxZ	7	IgG	N_Fl	Wuhan	23945	Infected
Random_TJkTNTxZ	7	IgG	RBD	Wuhan	6125	Infected
Random_TJkTNTxZ	7	IgG	S	Wuhan	13332.5	Infected
Random_TJkTNTxZ	8	IgA	N_Fl	Wuhan	595	Infected
Random_TJkTNTxZ	8	IgA	RBD	Wuhan	3752	Infected
Random_TJkTNTxZ	8	IgA	S	Wuhan	7554	Infected
Random_TJkTNTxZ	8	IgG	N_Fl	Wuhan	30090	Infected
Random_TJkTNTxZ	8	IgG	RBD	Wuhan	5887	Infected
Random_TJkTNTxZ	8	IgG	S	Wuhan	14477	Infected
Random_TJkTNTxZ	9	IgA	N_Fl	Wuhan	1622	Infected
Random_TJkTNTxZ	9	IgA	RBD	Wuhan	7245	Infected
Random_TJkTNTxZ	9	IgA	S	Wuhan	23327	Infected
Random_TJkTNTxZ	9	IgG	N_Fl	Wuhan	98632.5	Infected
Random_TJkTNTxZ	9	IgG	RBD	Wuhan	7489	Infected
Random_TJkTNTxZ	9	IgG	S	Wuhan	15536	Infected
Random_TJkTNTxZ	10	IgA	N_Fl	Wuhan	609	Infected
Random_TJkTNTxZ	10	IgA	RBD	Wuhan	2381	Infected
Random_TJkTNTxZ	10	IgA	S	Wuhan	9150	Infected
Random_TJkTNTxZ	10	IgG	N_Fl	Wuhan	57230	Infected
Random_TJkTNTxZ	11	IgA	N_Fl	Wuhan	1529	Infected
Random_TJkTNTxZ	11	IgA	RBD	Wuhan	15170.5	Infected
Random_TJkTNTxZ	11	IgA	S	Wuhan	20452	Infected
Random_TJkTNTxZ	11	IgG	N_Fl	Wuhan	116292	Infected
Random_w2dBf9q7	5	IgA	N_Fl	Wuhan	438	Infected
Random_w2dBf9q7	5	IgA	RBD	Wuhan	4862	Infected
Random_w2dBf9q7	5	IgA	S	Wuhan	8098	Infected
Random_w2dBf9q7	5	IgG	N_Fl	Wuhan	8135.5	Infected
Random_w2dBf9q7	5	IgG	RBD	Wuhan	73260	Infected
Random_w2dBf9q7	5	IgG	S	Wuhan	80959	Infected
Random_w2dBf9q7	6	IgA	N_Fl	Wuhan	375	Infected
Random_w2dBf9q7	6	IgA	RBD	Wuhan	2958	Infected
Random_w2dBf9q7	6	IgA	S	Wuhan	5590	Infected
Random_w2dBf9q7	6	IgG	N_Fl	Wuhan	10058	Infected
Random_w2dBf9q7	6	IgG	RBD	Wuhan	9596	Infected
Random_w2dBf9q7	6	IgG	S	Wuhan	16656	Infected
Random_w2dBf9q7	7	IgA	N_Fl	Wuhan	403.5	Infected
Random_w2dBf9q7	7	IgA	RBD	Wuhan	1717	Infected
Random_w2dBf9q7	7	IgA	S	Wuhan	3702	Infected
Random_w2dBf9q7	7	IgG	N_Fl	Wuhan	10491	Infected
Random_w2dBf9q7	7	IgG	RBD	Wuhan	28403	Infected
Random_w2dBf9q7	7	IgG	S	Wuhan	42260	Infected
Random_w2dBf9q7	8	IgA	N_Fl	Wuhan	326	Infected
Random_w2dBf9q7	8	IgA	RBD	Wuhan	3956	Infected
Random_w2dBf9q7	8	IgA	S	Wuhan	6748	Infected
Random_w2dBf9q7	8	IgG	N_Fl	Wuhan	3693	Infected
Random_w2dBf9q7	8	IgG	RBD	Wuhan	6187	Infected
Random_w2dBf9q7	8	IgG	S	Wuhan	11510	Infected
Random_w2dBf9q7	9	IgA	N_Fl	Wuhan	3115	Infected
Random_w2dBf9q7	9	IgA	RBD	Wuhan	6204	Infected
Random_w2dBf9q7	9	IgA	S	Wuhan	10781.5	Infected
Random_w2dBf9q7	9	IgG	N_Fl	Wuhan	88818.5	Infected
Random_w2dBf9q7	9	IgG	RBD	Wuhan	7198	Infected
Random_w2dBf9q7	9	IgG	S	Wuhan	8659	Infected
Random_w2dBf9q7	10	IgA	N_Fl	Wuhan	375	Infected
Random_w2dBf9q7	10	IgA	RBD	Wuhan	2196	Infected
Random_w2dBf9q7	10	IgA	S	Wuhan	3894.5	Infected
Random_w2dBf9q7	10	IgG	N_Fl	Wuhan	15292	Infected
Random_w2dBf9q7	11	IgA	N_Fl	Wuhan	440	Infected
Random_w2dBf9q7	11	IgA	RBD	Wuhan	3175	Infected
Random_w2dBf9q7	11	IgA	S	Wuhan	4454	Infected
Random_w2dBf9q7	11	IgG	N_Fl	Wuhan	54514	Infected
Random_Z3fuzrCV	5	IgA	N_Fl	Wuhan	226	Infected
Random_Z3fuzrCV	5	IgA	RBD	Wuhan	439	Infected
Random_Z3fuzrCV	5	IgA	S	Wuhan	458.5	Infected
Random_Z3fuzrCV	5	IgG	N_Fl	Wuhan	2825	Infected
Random_Z3fuzrCV	6	IgA	N_Fl	Wuhan	409	Infected
Random_Z3fuzrCV	6	IgA	RBD	Wuhan	5274.5	Infected
Random_Z3fuzrCV	6	IgA	S	Wuhan	9877	Infected
Random_Z3fuzrCV	6	IgG	N_Fl	Wuhan	11826.5	Infected
Random_Z3fuzrCV	6	IgG	RBD	Wuhan	20429	Infected
Random_Z3fuzrCV	6	IgG	S	Wuhan	40353	Infected
Random_Z3fuzrCV	7	IgA	N_Fl	Wuhan	440	Infected
Random_Z3fuzrCV	7	IgA	RBD	Wuhan	3143	Infected
Random_Z3fuzrCV	7	IgA	S	Wuhan	6150	Infected
Random_Z3fuzrCV	7	IgG	N_Fl	Wuhan	6976	Infected
Random_Z3fuzrCV	7	IgG	RBD	Wuhan	7057	Infected
Random_Z3fuzrCV	7	IgG	S	Wuhan	21027	Infected
Random_Z3fuzrCV	8	IgA	N_Fl	Wuhan	274	Infected
Random_Z3fuzrCV	8	IgA	RBD	Wuhan	5850	Infected
Random_Z3fuzrCV	8	IgA	S	Wuhan	6833	Infected
Random_Z3fuzrCV	8	IgG	N_Fl	Wuhan	3002	Infected
Random_Z3fuzrCV	8	IgG	RBD	Wuhan	10140	Infected
Random_Z3fuzrCV	8	IgG	S	Wuhan	19423	Infected
Random_Z3fuzrCV	9	IgA	N_Fl	Wuhan	2602	Infected
Random_Z3fuzrCV	9	IgA	RBD	Wuhan	6104	Infected
Random_Z3fuzrCV	9	IgA	S	Wuhan	10786	Infected
Random_Z3fuzrCV	9	IgG	N_Fl	Wuhan	115280	Infected
Random_Z3fuzrCV	9	IgG	RBD	Wuhan	11090	Infected
Random_Z3fuzrCV	9	IgG	S	Wuhan	15347	Infected
Random_Z3fuzrCV	10	IgA	N_Fl	Wuhan	523	Infected
Random_Z3fuzrCV	10	IgA	RBD	Wuhan	2015	Infected
Random_Z3fuzrCV	10	IgA	S	Wuhan	4230	Infected
Random_Z3fuzrCV	10	IgG	N_Fl	Wuhan	21372	Infected
Random_WMtWkHk5	5	IgA	N_Fl	Wuhan	236	Infected
Random_WMtWkHk5	5	IgA	RBD	Wuhan	326	Infected
Random_WMtWkHk5	5	IgA	S	Wuhan	1104	Infected
Random_WMtWkHk5	5	IgG	N_Fl	Wuhan	4087.5	Infected
Random_WMtWkHk5	5	IgG	RBD	Wuhan	6979	Infected
Random_WMtWkHk5	5	IgG	S	Wuhan	13596.5	Infected
Random_WMtWkHk5	6	IgA	N_Fl	Wuhan	296	Infected
Random_WMtWkHk5	6	IgA	RBD	Wuhan	247	Infected
Random_WMtWkHk5	6	IgA	S	Wuhan	645.5	Infected
Random_WMtWkHk5	6	IgG	N_Fl	Wuhan	12749	Infected
Random_WMtWkHk5	6	IgG	RBD	Wuhan	6948	Infected
Random_WMtWkHk5	6	IgG	S	Wuhan	17718	Infected
Random_WMtWkHk5	7	IgA	N_Fl	Wuhan	335	Infected
Random_WMtWkHk5	7	IgA	RBD	Wuhan	265	Infected
Random_WMtWkHk5	7	IgA	S	Wuhan	434	Infected
Random_WMtWkHk5	7	IgG	N_Fl	Wuhan	13710	Infected
Random_WMtWkHk5	7	IgG	RBD	Wuhan	2869	Infected
Random_WMtWkHk5	7	IgG	S	Wuhan	7039	Infected
Random_WMtWkHk5	8	IgA	N_Fl	Wuhan	1255	Infected
Random_WMtWkHk5	8	IgA	RBD	Wuhan	663	Infected
Random_WMtWkHk5	8	IgA	S	Wuhan	1367	Infected
Random_WMtWkHk5	8	IgG	N_Fl	Wuhan	4507	Infected
Random_WMtWkHk5	8	IgG	RBD	Wuhan	1447	Infected
Random_WMtWkHk5	8	IgG	S	Wuhan	3885	Infected
Random_WMtWkHk5	9	IgA	N_Fl	Wuhan	476	Infected
Random_WMtWkHk5	9	IgA	RBD	Wuhan	5617	Infected
Random_WMtWkHk5	9	IgA	S	Wuhan	8277	Infected
Random_WMtWkHk5	9	IgG	N_Fl	Wuhan	24483	Infected
Random_WMtWkHk5	9	IgG	RBD	Wuhan	12159	Infected
Random_WMtWkHk5	9	IgG	S	Wuhan	14004.5	Infected
Random_WMtWkHk5	10	IgA	N_Fl	Wuhan	396	Infected
Random_WMtWkHk5	10	IgA	RBD	Wuhan	1730	Infected
Random_WMtWkHk5	10	IgA	S	Wuhan	2402	Infected
Random_WMtWkHk5	10	IgG	N_Fl	Wuhan	7892	Infected
Random_WMtWkHk5	11	IgA	N_Fl	Wuhan	594	Infected
Random_WMtWkHk5	11	IgA	RBD	Wuhan	7978	Infected
Random_WMtWkHk5	11	IgA	S	Wuhan	8448.5	Infected
Random_WMtWkHk5	11	IgG	N_Fl	Wuhan	30243.5	Infected
Random_kNEy28Iq	5	IgA	N_Fl	Wuhan	403.5	Infected
Random_kNEy28Iq	5	IgA	RBD	Wuhan	280	Infected
Random_kNEy28Iq	5	IgA	S	Wuhan	1873.5	Infected
Random_kNEy28Iq	5	IgG	N_Fl	Wuhan	2997	Infected
Random_kNEy28Iq	5	IgG	RBD	Wuhan	14408	Infected
Random_kNEy28Iq	5	IgG	S	Wuhan	28076	Infected
Random_kNEy28Iq	6	IgA	N_Fl	Wuhan	272	Infected
Random_kNEy28Iq	6	IgA	RBD	Wuhan	179	Infected
Random_kNEy28Iq	6	IgA	S	Wuhan	574.5	Infected
Random_kNEy28Iq	6	IgG	N_Fl	Wuhan	4481	Infected
Random_kNEy28Iq	6	IgG	RBD	Wuhan	1478	Infected
Random_kNEy28Iq	6	IgG	S	Wuhan	6221.5	Infected
Random_kNEy28Iq	9	IgA	N_Fl	Wuhan	619	Infected
Random_kNEy28Iq	9	IgA	RBD	Wuhan	954.5	Infected
Random_kNEy28Iq	9	IgA	S	Wuhan	4704.5	Infected
Random_kNEy28Iq	9	IgG	N_Fl	Wuhan	3742.5	Infected
Random_kNEy28Iq	9	IgG	RBD	Wuhan	22320	Infected
Random_kNEy28Iq	9	IgG	S	Wuhan	31547	Infected
Random_kNEy28Iq	10	IgA	N_Fl	Wuhan	455	Infected
Random_kNEy28Iq	10	IgA	RBD	Wuhan	431	Infected
Random_kNEy28Iq	10	IgA	S	Wuhan	1877	Infected
Random_kNEy28Iq	10	IgG	N_Fl	Wuhan	2665	Infected
Random_kNEy28Iq	11	IgA	N_Fl	Wuhan	2275.5	Infected
Random_kNEy28Iq	11	IgA	RBD	Wuhan	2688	Infected
Random_kNEy28Iq	11	IgA	S	Wuhan	7179	Infected
Random_kNEy28Iq	11	IgG	N_Fl	Wuhan	5982	Infected
Random_OHi5HotF	5	IgA	N_Fl	Wuhan	409	Infected
Random_OHi5HotF	5	IgA	RBD	Wuhan	5168.5	Infected
Random_OHi5HotF	5	IgA	S	Wuhan	7727	Infected
Random_OHi5HotF	5	IgG	N_Fl	Wuhan	31988	Infected
Random_OHi5HotF	5	IgG	RBD	Wuhan	90955	Infected
Random_OHi5HotF	5	IgG	S	Wuhan	77971.5	Infected
Random_OHi5HotF	6	IgA	N_Fl	Wuhan	290	Infected
Random_OHi5HotF	6	IgA	RBD	Wuhan	1672	Infected
Random_OHi5HotF	6	IgA	S	Wuhan	4467	Infected
Random_OHi5HotF	6	IgG	N_Fl	Wuhan	32172	Infected
Random_OHi5HotF	6	IgG	RBD	Wuhan	37009	Infected
Random_OHi5HotF	6	IgG	S	Wuhan	40514	Infected
Random_OHi5HotF	7	IgA	N_Fl	Wuhan	419	Infected
Random_OHi5HotF	7	IgA	RBD	Wuhan	1951.5	Infected
Random_OHi5HotF	7	IgA	S	Wuhan	5371	Infected
Random_OHi5HotF	7	IgG	N_Fl	Wuhan	24474	Infected
Random_OHi5HotF	7	IgG	RBD	Wuhan	12957	Infected
Random_OHi5HotF	7	IgG	S	Wuhan	21440	Infected
Random_OHi5HotF	8	IgA	N_Fl	Wuhan	345	Infected
Random_OHi5HotF	8	IgA	RBD	Wuhan	3450	Infected
Random_OHi5HotF	8	IgA	S	Wuhan	5175	Infected
Random_OHi5HotF	8	IgG	N_Fl	Wuhan	22418	Infected
Random_OHi5HotF	8	IgG	RBD	Wuhan	18294	Infected
Random_OHi5HotF	8	IgG	S	Wuhan	20425	Infected
Random_OHi5HotF	9	IgA	N_Fl	Wuhan	514	Infected
Random_OHi5HotF	9	IgA	RBD	Wuhan	7082.5	Infected
Random_OHi5HotF	9	IgA	S	Wuhan	11900	Infected
Random_OHi5HotF	9	IgG	N_Fl	Wuhan	17282.5	Infected
Random_OHi5HotF	9	IgG	RBD	Wuhan	24713	Infected
Random_OHi5HotF	9	IgG	S	Wuhan	39174.5	Infected
Random_OHi5HotF	10	IgA	N_Fl	Wuhan	329	Infected
Random_OHi5HotF	10	IgA	RBD	Wuhan	1413.5	Infected
Random_OHi5HotF	10	IgA	S	Wuhan	3978.5	Infected
Random_OHi5HotF	10	IgG	N_Fl	Wuhan	5560	Infected
Random_RcmHDQBR	5	IgA	N_Fl	Wuhan	357	Infected
Random_RcmHDQBR	5	IgA	RBD	Wuhan	321.5	Infected
Random_RcmHDQBR	5	IgA	S	Wuhan	1006.5	Infected
Random_RcmHDQBR	5	IgG	N_Fl	Wuhan	8592	Infected
Random_RcmHDQBR	5	IgG	RBD	Wuhan	12102	Infected
Random_RcmHDQBR	5	IgG	S	Wuhan	15692	Infected
Random_RcmHDQBR	6	IgA	N_Fl	Wuhan	342.5	Infected
Random_RcmHDQBR	6	IgA	RBD	Wuhan	267	Infected
Random_RcmHDQBR	6	IgA	S	Wuhan	501.5	Infected
Random_RcmHDQBR	6	IgG	N_Fl	Wuhan	8310	Infected
Random_RcmHDQBR	6	IgG	RBD	Wuhan	2666	Infected
Random_RcmHDQBR	6	IgG	S	Wuhan	4689	Infected
Random_RcmHDQBR	7	IgA	N_Fl	Wuhan	334	Infected
Random_RcmHDQBR	7	IgA	RBD	Wuhan	209	Infected
Random_RcmHDQBR	7	IgA	S	Wuhan	365	Infected
Random_RcmHDQBR	7	IgG	N_Fl	Wuhan	4591	Infected
Random_RcmHDQBR	7	IgG	RBD	Wuhan	1893	Infected
Random_RcmHDQBR	7	IgG	S	Wuhan	4060.5	Infected
Random_RcmHDQBR	8	IgA	N_Fl	Wuhan	708	Infected
Random_RcmHDQBR	8	IgA	RBD	Wuhan	341	Infected
Random_RcmHDQBR	8	IgA	S	Wuhan	394	Infected
Random_RcmHDQBR	8	IgG	N_Fl	Wuhan	2951	Infected
Random_RcmHDQBR	8	IgG	RBD	Wuhan	1460	Infected
Random_RcmHDQBR	8	IgG	S	Wuhan	1859	Infected
Random_RcmHDQBR	9	IgA	N_Fl	Wuhan	395	Infected
Random_RcmHDQBR	9	IgA	RBD	Wuhan	234	Infected
Random_RcmHDQBR	9	IgA	S	Wuhan	1293	Infected
Random_RcmHDQBR	9	IgG	N_Fl	Wuhan	1191.5	Infected
Random_RcmHDQBR	9	IgG	RBD	Wuhan	11813	Infected
Random_RcmHDQBR	9	IgG	S	Wuhan	17833	Infected
Random_RcmHDQBR	10	IgA	N_Fl	Wuhan	365	Infected
Random_RcmHDQBR	10	IgA	RBD	Wuhan	1097	Infected
Random_RcmHDQBR	10	IgA	S	Wuhan	1788	Infected
Random_RcmHDQBR	10	IgG	N_Fl	Wuhan	5097	Infected
Random_RcmHDQBR	11	IgA	N_Fl	Wuhan	1056.5	Infected
Random_RcmHDQBR	11	IgA	RBD	Wuhan	3111	Infected
Random_RcmHDQBR	11	IgA	S	Wuhan	3799.5	Infected
Random_RcmHDQBR	11	IgG	N_Fl	Wuhan	4752	Infected
Random_YRFxD0c6	6	IgA	N_Fl	Wuhan	1783.5	Infected
Random_YRFxD0c6	6	IgA	RBD	Wuhan	29172.5	Infected
Random_YRFxD0c6	6	IgA	S	Wuhan	43529	Infected
Random_YRFxD0c6	6	IgG	N_Fl	Wuhan	37526	Infected
Random_YRFxD0c6	6	IgG	RBD	Wuhan	118508	Infected
Random_YRFxD0c6	6	IgG	S	Wuhan	108351	Infected
Random_YRFxD0c6	7	IgA	N_Fl	Wuhan	1263	Infected
Random_YRFxD0c6	7	IgA	RBD	Wuhan	20634.5	Infected
Random_YRFxD0c6	7	IgA	S	Wuhan	28579	Infected
Random_YRFxD0c6	7	IgG	N_Fl	Wuhan	23773	Infected
Random_YRFxD0c6	7	IgG	RBD	Wuhan	36009.5	Infected
Random_YRFxD0c6	7	IgG	S	Wuhan	58461	Infected
Random_YRFxD0c6	8	IgA	N_Fl	Wuhan	1020	Infected
Random_YRFxD0c6	8	IgA	RBD	Wuhan	23247	Infected
Random_YRFxD0c6	8	IgA	S	Wuhan	25644	Infected
Random_YRFxD0c6	8	IgG	N_Fl	Wuhan	19872	Infected
Random_YRFxD0c6	8	IgG	RBD	Wuhan	40908	Infected
Random_YRFxD0c6	8	IgG	S	Wuhan	41380	Infected
Random_YRFxD0c6	9	IgA	N_Fl	Wuhan	428	Infected
Random_YRFxD0c6	9	IgA	RBD	Wuhan	10097.5	Infected
Random_YRFxD0c6	9	IgA	S	Wuhan	25795.5	Infected
Random_YRFxD0c6	9	IgG	N_Fl	Wuhan	9981	Infected
Random_YRFxD0c6	9	IgG	RBD	Wuhan	29706	Infected
Random_YRFxD0c6	9	IgG	S	Wuhan	35401	Infected
Random_gK7z59Xq	5	IgA	N_Fl	Wuhan	1072.5	Infected
Random_gK7z59Xq	5	IgA	RBD	Wuhan	15267	Infected
Random_gK7z59Xq	5	IgA	S	Wuhan	17240	Infected
Random_gK7z59Xq	5	IgG	N_Fl	Wuhan	6193.5	Infected
Random_gK7z59Xq	5	IgG	RBD	Wuhan	69826	Infected
Random_gK7z59Xq	5	IgG	S	Wuhan	74933.5	Infected
Random_gK7z59Xq	7	IgA	N_Fl	Wuhan	484	Infected
Random_gK7z59Xq	7	IgA	RBD	Wuhan	2464	Infected
Random_gK7z59Xq	7	IgA	S	Wuhan	3672	Infected
Random_gK7z59Xq	7	IgG	N_Fl	Wuhan	11062	Infected
Random_gK7z59Xq	7	IgG	RBD	Wuhan	9008	Infected
Random_gK7z59Xq	7	IgG	S	Wuhan	15616	Infected
Random_gK7z59Xq	8	IgA	N_Fl	Wuhan	1745	Infected
Random_gK7z59Xq	8	IgA	RBD	Wuhan	5532	Infected
Random_gK7z59Xq	8	IgA	S	Wuhan	5517	Infected
Random_gK7z59Xq	8	IgG	N_Fl	Wuhan	5026	Infected
Random_gK7z59Xq	8	IgG	RBD	Wuhan	5654	Infected
Random_gK7z59Xq	8	IgG	S	Wuhan	11025	Infected
Random_gK7z59Xq	9	IgA	N_Fl	Wuhan	1809	Infected
Random_gK7z59Xq	9	IgA	RBD	Wuhan	8370	Infected
Random_gK7z59Xq	9	IgA	S	Wuhan	7795.5	Infected
Random_gK7z59Xq	9	IgG	N_Fl	Wuhan	2944	Infected
Random_gK7z59Xq	9	IgG	RBD	Wuhan	6123.5	Infected
Random_gK7z59Xq	9	IgG	S	Wuhan	9922.5	Infected
Random_gK7z59Xq	10	IgA	N_Fl	Wuhan	1532	Infected
Random_gK7z59Xq	10	IgA	RBD	Wuhan	3262	Infected
Random_gK7z59Xq	10	IgA	S	Wuhan	4814	Infected
Random_gK7z59Xq	10	IgG	N_Fl	Wuhan	3946	Infected
Random_gK7z59Xq	11	IgA	N_Fl	Wuhan	5995	Infected
Random_gK7z59Xq	11	IgA	RBD	Wuhan	11472	Infected
Random_gK7z59Xq	11	IgA	S	Wuhan	13515	Infected
Random_gK7z59Xq	11	IgG	N_Fl	Wuhan	9363	Infected
Random_V9D4wMCz	5	IgA	N_Fl	Wuhan	1966	Infected
Random_V9D4wMCz	5	IgA	RBD	Wuhan	4037.5	Infected
Random_V9D4wMCz	5	IgA	S	Wuhan	7144	Infected
Random_V9D4wMCz	5	IgG	N_Fl	Wuhan	16469	Infected
Random_V9D4wMCz	5	IgG	RBD	Wuhan	72477.5	Infected
Random_V9D4wMCz	5	IgG	S	Wuhan	76882.5	Infected
Random_V9D4wMCz	6	IgA	N_Fl	Wuhan	1136	Infected
Random_V9D4wMCz	6	IgA	RBD	Wuhan	1571	Infected
Random_V9D4wMCz	6	IgA	S	Wuhan	4050	Infected
Random_V9D4wMCz	6	IgG	N_Fl	Wuhan	25691.5	Infected
Random_V9D4wMCz	6	IgG	RBD	Wuhan	9967.5	Infected
Random_V9D4wMCz	6	IgG	S	Wuhan	23141	Infected
Random_V9D4wMCz	7	IgA	N_Fl	Wuhan	1069	Infected
Random_V9D4wMCz	7	IgA	RBD	Wuhan	1477.5	Infected
Random_V9D4wMCz	7	IgA	S	Wuhan	4025.5	Infected
Random_V9D4wMCz	7	IgG	N_Fl	Wuhan	17330.5	Infected
Random_V9D4wMCz	7	IgG	RBD	Wuhan	14920.5	Infected
Random_V9D4wMCz	7	IgG	S	Wuhan	19855	Infected
Random_V9D4wMCz	8	IgA	N_Fl	Wuhan	2303	Infected
Random_V9D4wMCz	8	IgA	RBD	Wuhan	2653	Infected
Random_V9D4wMCz	8	IgA	S	Wuhan	4660	Infected
Random_V9D4wMCz	8	IgG	N_Fl	Wuhan	15722	Infected
Random_V9D4wMCz	8	IgG	RBD	Wuhan	4560	Infected
Random_V9D4wMCz	8	IgG	S	Wuhan	9886	Infected
Random_V9D4wMCz	9	IgA	N_Fl	Wuhan	6314	Infected
Random_V9D4wMCz	9	IgA	RBD	Wuhan	3153	Infected
Random_V9D4wMCz	9	IgA	S	Wuhan	7774	Infected
Random_V9D4wMCz	9	IgG	N_Fl	Wuhan	98690	Infected
Random_V9D4wMCz	9	IgG	RBD	Wuhan	23332	Infected
Random_V9D4wMCz	9	IgG	S	Wuhan	27704	Infected
Random_V9D4wMCz	10	IgA	N_Fl	Wuhan	4273	Infected
Random_V9D4wMCz	10	IgA	RBD	Wuhan	2742	Infected
Random_V9D4wMCz	10	IgA	S	Wuhan	4502	Infected
Random_V9D4wMCz	10	IgG	N_Fl	Wuhan	57817	Infected
Random_V9D4wMCz	11	IgA	N_Fl	Wuhan	2253	Infected
Random_V9D4wMCz	11	IgA	RBD	Wuhan	6290.5	Infected
Random_V9D4wMCz	11	IgA	S	Wuhan	6811.5	Infected
Random_V9D4wMCz	11	IgG	N_Fl	Wuhan	54237	Infected
Random_x5Voq4qM	5	IgA	N_Fl	Wuhan	1360	Infected
Random_x5Voq4qM	5	IgA	RBD	Wuhan	33827	Infected
Random_x5Voq4qM	5	IgA	S	Wuhan	32241	Infected
Random_x5Voq4qM	5	IgG	N_Fl	Wuhan	12886	Infected
Random_x5Voq4qM	5	IgG	RBD	Wuhan	43156	Infected
Random_x5Voq4qM	5	IgG	S	Wuhan	36882.5	Infected
Random_x5Voq4qM	6	IgA	N_Fl	Wuhan	1494.5	Infected
Random_x5Voq4qM	6	IgA	RBD	Wuhan	24775	Infected
Random_x5Voq4qM	6	IgA	S	Wuhan	26006	Infected
Random_x5Voq4qM	6	IgG	N_Fl	Wuhan	22520	Infected
Random_x5Voq4qM	6	IgG	RBD	Wuhan	59978	Infected
Random_x5Voq4qM	6	IgG	S	Wuhan	56462	Infected
Random_x5Voq4qM	7	IgA	N_Fl	Wuhan	565	Infected
Random_x5Voq4qM	7	IgA	RBD	Wuhan	144.5	Infected
Random_x5Voq4qM	7	IgA	S	Wuhan	120	Infected
Random_x5Voq4qM	8	IgA	N_Fl	Wuhan	533	Infected
Random_x5Voq4qM	8	IgA	RBD	Wuhan	12990	Infected
Random_x5Voq4qM	8	IgA	S	Wuhan	13581	Infected
Random_x5Voq4qM	8	IgG	N_Fl	Wuhan	11156	Infected
Random_x5Voq4qM	8	IgG	RBD	Wuhan	11045	Infected
Random_x5Voq4qM	8	IgG	S	Wuhan	13730	Infected
Random_x5Voq4qM	9	IgA	N_Fl	Wuhan	1242	Infected
Random_x5Voq4qM	9	IgA	RBD	Wuhan	19562	Infected
Random_x5Voq4qM	9	IgA	S	Wuhan	20262	Infected
Random_x5Voq4qM	9	IgG	N_Fl	Wuhan	35159	Infected
Random_x5Voq4qM	9	IgG	RBD	Wuhan	27589	Infected
Random_x5Voq4qM	9	IgG	S	Wuhan	34457.5	Infected
Random_x5Voq4qM	11	IgA	N_Fl	Wuhan	4208	Infected
Random_x5Voq4qM	11	IgA	RBD	Wuhan	20693.5	Infected
Random_x5Voq4qM	11	IgA	S	Wuhan	20406	Infected
Random_x5Voq4qM	11	IgG	N_Fl	Wuhan	100161	Infected
Random_tMo9tqiF	5	IgA	N_Fl	Wuhan	9962	Infected
Random_tMo9tqiF	5	IgA	RBD	Wuhan	6066	Infected
Random_tMo9tqiF	5	IgA	S	Wuhan	8450	Infected
Random_tMo9tqiF	5	IgG	N_Fl	Wuhan	41111	Infected
Random_tMo9tqiF	5	IgG	RBD	Wuhan	45845.5	Infected
Random_tMo9tqiF	5	IgG	S	Wuhan	58840.5	Infected
Random_tMo9tqiF	6	IgA	N_Fl	Wuhan	7484	Infected
Random_tMo9tqiF	6	IgA	RBD	Wuhan	1246	Infected
Random_tMo9tqiF	6	IgA	S	Wuhan	3463	Infected
Random_tMo9tqiF	6	IgG	N_Fl	Wuhan	38354	Infected
Random_tMo9tqiF	6	IgG	RBD	Wuhan	38537.5	Infected
Random_tMo9tqiF	6	IgG	S	Wuhan	62827	Infected
Random_tMo9tqiF	7	IgA	N_Fl	Wuhan	5196	Infected
Random_tMo9tqiF	7	IgA	RBD	Wuhan	690	Infected
Random_tMo9tqiF	7	IgA	S	Wuhan	1857	Infected
Random_tMo9tqiF	7	IgG	N_Fl	Wuhan	27875	Infected
Random_tMo9tqiF	7	IgG	RBD	Wuhan	12385	Infected
Random_tMo9tqiF	7	IgG	S	Wuhan	24979	Infected
Random_tMo9tqiF	8	IgA	N_Fl	Wuhan	9778	Infected
Random_tMo9tqiF	8	IgA	RBD	Wuhan	3668	Infected
Random_tMo9tqiF	8	IgA	S	Wuhan	5541	Infected
Random_tMo9tqiF	8	IgG	N_Fl	Wuhan	19930	Infected
Random_tMo9tqiF	8	IgG	RBD	Wuhan	22049	Infected
Random_tMo9tqiF	8	IgG	S	Wuhan	31196	Infected
Random_tMo9tqiF	9	IgA	N_Fl	Wuhan	12425	Infected
Random_tMo9tqiF	9	IgA	RBD	Wuhan	25497	Infected
Random_tMo9tqiF	9	IgA	S	Wuhan	23741	Infected
Random_tMo9tqiF	9	IgG	N_Fl	Wuhan	79730	Infected
Random_tMo9tqiF	9	IgG	RBD	Wuhan	38737	Infected
Random_tMo9tqiF	9	IgG	S	Wuhan	45698	Infected
Random_tMo9tqiF	10	IgA	N_Fl	Wuhan	6835	Infected
Random_tMo9tqiF	10	IgA	RBD	Wuhan	9109	Infected
Random_tMo9tqiF	10	IgA	S	Wuhan	8272	Infected
Random_tMo9tqiF	10	IgG	N_Fl	Wuhan	30630	Infected
Random_tMo9tqiF	11	IgA	N_Fl	Wuhan	7017	Infected
Random_tMo9tqiF	11	IgA	RBD	Wuhan	18522	Infected
Random_tMo9tqiF	11	IgA	S	Wuhan	13461	Infected
Random_tMo9tqiF	11	IgG	N_Fl	Wuhan	54583	Infected
Random_Ir43xTNy	5	IgA	N_Fl	Wuhan	1011.5	Infected
Random_Ir43xTNy	5	IgA	RBD	Wuhan	2663	Infected
Random_Ir43xTNy	5	IgA	S	Wuhan	4094	Infected
Random_Ir43xTNy	5	IgG	N_Fl	Wuhan	73746	Infected
Random_Ir43xTNy	5	IgG	RBD	Wuhan	91664	Infected
Random_Ir43xTNy	5	IgG	S	Wuhan	86683	Infected
Random_Ir43xTNy	6	IgA	N_Fl	Wuhan	430	Infected
Random_Ir43xTNy	6	IgA	RBD	Wuhan	582	Infected
Random_Ir43xTNy	6	IgA	S	Wuhan	964	Infected
Random_Ir43xTNy	6	IgG	N_Fl	Wuhan	20245	Infected
Random_Ir43xTNy	6	IgG	RBD	Wuhan	6445	Infected
Random_Ir43xTNy	6	IgG	S	Wuhan	10728	Infected
Random_Ir43xTNy	7	IgA	N_Fl	Wuhan	533	Infected
Random_Ir43xTNy	7	IgA	RBD	Wuhan	616.5	Infected
Random_Ir43xTNy	7	IgA	S	Wuhan	1204	Infected
Random_Ir43xTNy	7	IgG	N_Fl	Wuhan	26047.5	Infected
Random_Ir43xTNy	7	IgG	RBD	Wuhan	7358	Infected
Random_Ir43xTNy	7	IgG	S	Wuhan	11281	Infected
Random_Ir43xTNy	8	IgA	N_Fl	Wuhan	1008	Infected
Random_Ir43xTNy	8	IgA	RBD	Wuhan	959	Infected
Random_Ir43xTNy	8	IgA	S	Wuhan	1328	Infected
Random_Ir43xTNy	8	IgG	N_Fl	Wuhan	21658	Infected
Random_Ir43xTNy	8	IgG	RBD	Wuhan	1924	Infected
Random_Ir43xTNy	8	IgG	S	Wuhan	4600	Infected
Random_Ir43xTNy	9	IgA	N_Fl	Wuhan	1668	Infected
Random_Ir43xTNy	9	IgA	RBD	Wuhan	13205	Infected
Random_Ir43xTNy	9	IgA	S	Wuhan	10785	Infected
Random_Ir43xTNy	9	IgG	N_Fl	Wuhan	67695	Infected
Random_Ir43xTNy	9	IgG	RBD	Wuhan	18385	Infected
Random_Ir43xTNy	9	IgG	S	Wuhan	14618	Infected
Random_Ir43xTNy	10	IgA	N_Fl	Wuhan	1236.5	Infected
Random_Ir43xTNy	10	IgA	RBD	Wuhan	5207	Infected
Random_Ir43xTNy	10	IgA	S	Wuhan	5082.5	Infected
Random_Ir43xTNy	10	IgG	N_Fl	Wuhan	28327	Infected
Random_QMiNznSH	5	IgA	N_Fl	Wuhan	420.5	Infected
Random_QMiNznSH	5	IgA	RBD	Wuhan	8881	Infected
Random_QMiNznSH	5	IgA	S	Wuhan	11036	Infected
Random_QMiNznSH	5	IgG	N_Fl	Wuhan	8272	Infected
Random_QMiNznSH	5	IgG	RBD	Wuhan	21268	Infected
Random_QMiNznSH	5	IgG	S	Wuhan	34102	Infected
Random_QMiNznSH	6	IgA	N_Fl	Wuhan	222.5	Infected
Random_QMiNznSH	6	IgA	RBD	Wuhan	1354	Infected
Random_QMiNznSH	6	IgA	S	Wuhan	2763	Infected
Random_QMiNznSH	6	IgG	N_Fl	Wuhan	12027	Infected
Random_QMiNznSH	6	IgG	RBD	Wuhan	19935.5	Infected
Random_QMiNznSH	6	IgG	S	Wuhan	33079.5	Infected
Random_QMiNznSH	7	IgA	N_Fl	Wuhan	315	Infected
Random_QMiNznSH	7	IgA	RBD	Wuhan	2119	Infected
Random_QMiNznSH	7	IgA	S	Wuhan	4245	Infected
Random_QMiNznSH	7	IgG	N_Fl	Wuhan	8715	Infected
Random_QMiNznSH	7	IgG	RBD	Wuhan	10883.5	Infected
Random_QMiNznSH	7	IgG	S	Wuhan	20062	Infected
Random_QMiNznSH	8	IgA	N_Fl	Wuhan	392	Infected
Random_QMiNznSH	8	IgA	RBD	Wuhan	3075	Infected
Random_QMiNznSH	8	IgA	S	Wuhan	5806	Infected
Random_QMiNznSH	8	IgG	N_Fl	Wuhan	4456	Infected
Random_QMiNznSH	8	IgG	RBD	Wuhan	5452	Infected
Random_QMiNznSH	8	IgG	S	Wuhan	11361	Infected
Random_QMiNznSH	9	IgA	N_Fl	Wuhan	740	Infected
Random_QMiNznSH	9	IgA	RBD	Wuhan	4611	Infected
Random_QMiNznSH	9	IgA	S	Wuhan	7286	Infected
Random_QMiNznSH	9	IgG	N_Fl	Wuhan	93743	Infected
Random_QMiNznSH	9	IgG	RBD	Wuhan	9446	Infected
Random_QMiNznSH	9	IgG	S	Wuhan	19282.5	Infected
Random_QMiNznSH	10	IgA	N_Fl	Wuhan	355	Infected
Random_QMiNznSH	10	IgA	RBD	Wuhan	2003.5	Infected
Random_QMiNznSH	10	IgA	S	Wuhan	2956	Infected
Random_QMiNznSH	10	IgG	N_Fl	Wuhan	21740	Infected
Random_QMiNznSH	11	IgA	N_Fl	Wuhan	576	Infected
Random_QMiNznSH	11	IgA	RBD	Wuhan	4202	Infected
Random_QMiNznSH	11	IgA	S	Wuhan	4232	Infected
Random_QMiNznSH	11	IgG	N_Fl	Wuhan	19001.5	Infected
Random_fvYV60yq	6	IgA	N_Fl	Wuhan	423	Infected
Random_fvYV60yq	6	IgA	RBD	Wuhan	4760	Infected
Random_fvYV60yq	6	IgA	S	Wuhan	9127.5	Infected
Random_fvYV60yq	6	IgG	N_Fl	Wuhan	5444	Infected
Random_fvYV60yq	6	IgG	RBD	Wuhan	26461.5	Infected
Random_fvYV60yq	6	IgG	S	Wuhan	36194	Infected
Random_zjeY6Mqt	7	IgA	N_Fl	Wuhan	215.5	Infected
Random_zjeY6Mqt	7	IgA	RBD	Wuhan	357	Infected
Random_zjeY6Mqt	7	IgA	S	Wuhan	1885	Infected
Random_zjeY6Mqt	7	IgG	N_Fl	Wuhan	2851.5	Infected
Random_zjeY6Mqt	7	IgG	RBD	Wuhan	1751	Infected
Random_zjeY6Mqt	7	IgG	S	Wuhan	5737.5	Infected
Random_zjeY6Mqt	9	IgA	N_Fl	Wuhan	2510.5	Infected
Random_zjeY6Mqt	9	IgA	RBD	Wuhan	2696	Infected
Random_zjeY6Mqt	9	IgA	S	Wuhan	9444	Infected
Random_zjeY6Mqt	9	IgG	N_Fl	Wuhan	35435	Infected
Random_zjeY6Mqt	9	IgG	RBD	Wuhan	3522.5	Infected
Random_zjeY6Mqt	9	IgG	S	Wuhan	6929	Infected
Random_zjeY6Mqt	10	IgA	N_Fl	Wuhan	917	Infected
Random_zjeY6Mqt	10	IgA	RBD	Wuhan	1182.5	Infected
Random_zjeY6Mqt	10	IgA	S	Wuhan	4092.5	Infected
Random_zjeY6Mqt	10	IgG	N_Fl	Wuhan	24066	Infected
Random_zjeY6Mqt	11	IgA	N_Fl	Wuhan	1385	Infected
Random_zjeY6Mqt	11	IgA	RBD	Wuhan	2518	Infected
Random_zjeY6Mqt	11	IgA	S	Wuhan	5482	Infected
Random_zjeY6Mqt	11	IgG	N_Fl	Wuhan	16486.5	Infected
Random_ALc3OTK7	5	IgA	N_Fl	Wuhan	1084	Infected
Random_ALc3OTK7	5	IgA	RBD	Wuhan	20558	Infected
Random_ALc3OTK7	5	IgA	S	Wuhan	37219	Infected
Random_ALc3OTK7	5	IgG	N_Fl	Wuhan	35627.5	Infected
Random_ALc3OTK7	5	IgG	RBD	Wuhan	79788	Infected
Random_ALc3OTK7	5	IgG	S	Wuhan	80018.5	Infected
Random_ALc3OTK7	6	IgA	N_Fl	Wuhan	460.5	Infected
Random_ALc3OTK7	6	IgA	RBD	Wuhan	2944.5	Infected
Random_ALc3OTK7	6	IgA	S	Wuhan	16027	Infected
Random_ALc3OTK7	6	IgG	N_Fl	Wuhan	22314	Infected
Random_ALc3OTK7	6	IgG	RBD	Wuhan	25738	Infected
Random_ALc3OTK7	6	IgG	S	Wuhan	50556	Infected
Random_ALc3OTK7	7	IgA	N_Fl	Wuhan	628.5	Infected
Random_ALc3OTK7	7	IgA	RBD	Wuhan	5505	Infected
Random_ALc3OTK7	7	IgA	S	Wuhan	17288.5	Infected
Random_ALc3OTK7	7	IgG	N_Fl	Wuhan	14408	Infected
Random_ALc3OTK7	7	IgG	RBD	Wuhan	26197	Infected
Random_ALc3OTK7	7	IgG	S	Wuhan	48373	Infected
Random_ALc3OTK7	8	IgA	N_Fl	Wuhan	234	Infected
Random_ALc3OTK7	8	IgA	RBD	Wuhan	6441	Infected
Random_ALc3OTK7	8	IgA	S	Wuhan	21243	Infected
Random_ALc3OTK7	8	IgG	N_Fl	Wuhan	20356	Infected
Random_ALc3OTK7	8	IgG	RBD	Wuhan	14522	Infected
Random_ALc3OTK7	8	IgG	S	Wuhan	27395	Infected
Random_ALc3OTK7	11	IgA	N_Fl	Wuhan	1782	Infected
Random_ALc3OTK7	11	IgA	RBD	Wuhan	4686	Infected
Random_ALc3OTK7	11	IgA	S	Wuhan	40927.5	Infected
Random_ALc3OTK7	11	IgG	N_Fl	Wuhan	107275	Infected
Random_nsTtGIyF	5	IgA	N_Fl	Wuhan	645	Infected
Random_nsTtGIyF	5	IgA	RBD	Wuhan	6750	Infected
Random_nsTtGIyF	5	IgA	S	Wuhan	17348	Infected
Random_nsTtGIyF	5	IgG	N_Fl	Wuhan	8637	Infected
Random_nsTtGIyF	5	IgG	RBD	Wuhan	48057	Infected
Random_nsTtGIyF	5	IgG	S	Wuhan	46327.5	Infected
Random_nsTtGIyF	6	IgA	N_Fl	Wuhan	250	Infected
Random_nsTtGIyF	6	IgA	RBD	Wuhan	1283.5	Infected
Random_nsTtGIyF	6	IgA	S	Wuhan	6710	Infected
Random_nsTtGIyF	6	IgG	N_Fl	Wuhan	8765	Infected
Random_nsTtGIyF	6	IgG	RBD	Wuhan	9309	Infected
Random_nsTtGIyF	6	IgG	S	Wuhan	12679	Infected
Random_nsTtGIyF	7	IgA	N_Fl	Wuhan	413	Infected
Random_nsTtGIyF	7	IgA	RBD	Wuhan	1775	Infected
Random_nsTtGIyF	7	IgA	S	Wuhan	8247	Infected
Random_nsTtGIyF	7	IgG	N_Fl	Wuhan	7338	Infected
Random_nsTtGIyF	7	IgG	RBD	Wuhan	7266	Infected
Random_nsTtGIyF	7	IgG	S	Wuhan	9645	Infected
Random_nsTtGIyF	10	IgA	N_Fl	Wuhan	1379	Infected
Random_nsTtGIyF	10	IgA	RBD	Wuhan	5192	Infected
Random_nsTtGIyF	10	IgA	S	Wuhan	14274	Infected
Random_nsTtGIyF	10	IgG	N_Fl	Wuhan	28903	Infected
Random_nsTtGIyF	11	IgA	N_Fl	Wuhan	1110	Infected
Random_nsTtGIyF	11	IgA	RBD	Wuhan	6145	Infected
Random_nsTtGIyF	11	IgA	S	Wuhan	13096	Infected
Random_nsTtGIyF	11	IgG	N_Fl	Wuhan	53937	Infected
Random_Crqq19qY	7	IgA	N_Fl	Wuhan	224	Infected
Random_Crqq19qY	7	IgA	RBD	Wuhan	643	Infected
Random_Crqq19qY	7	IgA	S	Wuhan	2541	Infected
Random_Crqq19qY	7	IgG	N_Fl	Wuhan	17956.5	Infected
Random_Crqq19qY	7	IgG	RBD	Wuhan	17876	Infected
Random_Crqq19qY	7	IgG	S	Wuhan	36791	Infected
Random_Crqq19qY	10	IgA	N_Fl	Wuhan	394	Infected
Random_Crqq19qY	10	IgA	RBD	Wuhan	456	Infected
Random_Crqq19qY	10	IgA	S	Wuhan	1150	Infected
Random_Crqq19qY	10	IgG	N_Fl	Wuhan	53130	Infected
[truncated: 7,960 more rows]

## Sheet: fig6_cutoffs
isotype	analyte	mean_cutoff	sd_cutoff
IgA	N_Fl	2018.49	530.167
IgA	RBD	441.3	136.651
IgA	S	421.533	60.6754
IgG	N_Fl	28128.1	9968.65
IgG	RBD	103.329	28.5846
IgG	S	246.398	99.7768

## Sheet: fig7_a_data
condition	analyte	cohort	SFU_million_cells_minusNC
N+M WT	IFN-g	First Infection	470
S WT	IFN-g	First Infection	2037.5
S WT	IFN-g+IL-2	First Infection	140
N+M WT	IL-2	First Infection	645
S WT	IL-2	First Infection	327.5
N+M WT	IFN-g+IL-2	First Infection	182.5
S WT	IL-2	First Infection	27.5
N+M WT	IFN-g+IL-2	First Infection	7.5
S WT	IFN-g+IL-2	First Infection	5
N+M WT	IFN-g	First Infection	40
S WT	IFN-g	First Infection	37.5
N+M WT	IL-2	First Infection	20
S WT	IFN-g+IL-2	First Infection	45
N+M WT	IFN-g	First Infection	102.5
S WT	IFN-g	First Infection	145
N+M WT	IL-2	First Infection	92.5
N+M WT	IFN-g+IL-2	First Infection	40
S WT	IL-2	First Infection	80
N+M WT	IFN-g	First Infection	175
S WT	IFN-g	First Infection	220
S WT	IFN-g+IL-2	First Infection	50
N+M WT	IFN-g+IL-2	First Infection	25
N+M WT	IL-2	First Infection	85
S WT	IL-2	First Infection	90
S WT	IFN-g+IL-2	First Infection	12.5
S WT	IL-2	First Infection	37.5
N+M WT	IFN-g+IL-2	First Infection	7.5
N+M WT	IL-2	First Infection	22.5
N+M WT	IFN-g	First Infection	25
S WT	IFN-g	First Infection	70
N+M WT	IFN-g+IL-2	First Infection	0
S WT	IFN-g+IL-2	First Infection	2.5
S WT	IL-2	First Infection	12.5
N+M WT	IL-2	First Infection	12.5
N+M WT	IL-2	First Infection	72.5
S WT	IL-2	First Infection	137.5
N+M WT	IFN-g+IL-2	First Infection	20
N+M WT	IFN-g	First Infection	70
S WT	IFN-g+IL-2	First Infection	42.5
S WT	IFN-g	First Infection	125
S WT	IL-2	First Infection	317.5
N+M WT	IFN-g	First Infection	100
N+M WT	IFN-g+IL-2	First Infection	30
S WT	IFN-g+IL-2	First Infection	80
N+M WT	IL-2	First Infection	335
S WT	IFN-g	First Infection	412.5
N+M WT	IL-2	First Infection	122.5
S WT	IL-2	First Infection	205
S WT	IFN-g+IL-2	First Infection	110
N+M WT	IFN-g	First Infection	232.5
N+M WT	IFN-g+IL-2	First Infection	50
S WT	IFN-g	First Infection	577.5
S WT	IL-2	First Infection	262.5
N+M WT	IL-2	First Infection	122.5
N+M WT	IFN-g	First Infection	185
S WT	IFN-g+IL-2	First Infection	135
S WT	IFN-g	First Infection	572.5
N+M WT	IFN-g+IL-2	First Infection	45
S WT	IL-2	First Infection	137.5
S WT	IFN-g+IL-2	First Infection	67.5
N+M WT	IFN-g+IL-2	First Infection	27.5
N+M WT	IFN-g	First Infection	67.5
N+M WT	IL-2	First Infection	50
S WT	IFN-g	First Infection	755
S WT	IL-2	First Infection	105
S WT	IFN-g+IL-2	First Infection	52.5
N+M WT	IL-2	First Infection	527.5
N+M WT	IFN-g+IL-2	First Infection	217.5
S WT	IFN-g+IL-2	First Infection	317.5
S WT	IFN-g	First Infection	2175
N+M WT	IFN-g	First Infection	627.5
S WT	IL-2	First Infection	615
S WT	IFN-g+IL-2	First Infection	77.5
S WT	IL-2	First Infection	132.5
S WT	IFN-g	First Infection	280
N+M WT	IFN-g+IL-2	First Infection	17.5
N+M WT	IFN-g	First Infection	75
N+M WT	IL-2	First Infection	80
S WT	IFN-g	First Infection	332.5
N+M WT	IFN-g+IL-2	First Infection	27.5
S WT	IFN-g+IL-2	First Infection	27.5
N+M WT	IFN-g	First Infection	62.5
N+M WT	IL-2	First Infection	117.5
S WT	IL-2	First Infection	55
S WT	IL-2	First Infection	292.5
S WT	IFN-g	First Infection	1925
N+M WT	IFN-g	First Infection	195
S WT	IFN-g+IL-2	First Infection	142.5
N+M WT	IL-2	First Infection	437.5
N+M WT	IFN-g+IL-2	First Infection	85
S WT	IFN-g+IL-2	First Infection	35
N+M WT	IL-2	First Infection	62.5
N+M WT	IFN-g+IL-2	First Infection	17.5
S WT	IL-2	First Infection	105
N+M WT	IFN-g	First Infection	30
S WT	IFN-g	First Infection	152.5
N+M WT	IFN-g	First Infection	40
N+M WT	IL-2	First Infection	27.5
S WT	IL-2	First Infection	97.5
S WT	IFN-g	First Infection	182.5
S WT	IFN-g+IL-2	First Infection	62.5
N+M WT	IFN-g+IL-2	First Infection	12.5
S WT	IFN-g	First Infection	540
N+M WT	IL-2	First Infection	292.5
N+M WT	IFN-g	First Infection	467.5
S WT	IFN-g+IL-2	First Infection	150
N+M WT	IFN-g+IL-2	First Infection	120
S WT	IL-2	First Infection	312.5
N+M WT	IFN-g	First Infection	55
S WT	IFN-g+IL-2	First Infection	37.5
S WT	IFN-g	First Infection	122.5
S WT	IL-2	First Infection	60
N+M WT	IFN-g+IL-2	First Infection	25
N+M WT	IL-2	First Infection	45
N+M WT	IFN-g	First Infection	0
S WT	IL-2	First Infection	40
N+M WT	IL-2	First Infection	27.5
S WT	IFN-g+IL-2	First Infection	15
N+M WT	IFN-g+IL-2	First Infection	0
S WT	IFN-g	First Infection	70
N+M WT	IFN-g	First Vaccine	117.5
N+M WT	IL-2	First Vaccine	110
S WT	IFN-g	First Vaccine	490
N+M WT	IFN-g+IL-2	First Vaccine	40
S WT	IL-2	First Vaccine	327.5
S WT	IFN-g+IL-2	First Vaccine	195
N+M WT	IL-2	First Vaccine	7.5
S WT	IFN-g+IL-2	First Vaccine	2.5
S WT	IFN-g	First Vaccine	15
S WT	IL-2	First Vaccine	2.5
N+M WT	IFN-g	First Vaccine	20
N+M WT	IFN-g+IL-2	First Vaccine	5
S WT	IL-2	First Vaccine	202.5
S WT	IFN-g+IL-2	First Vaccine	85
N+M WT	IFN-g	First Vaccine	95
S WT	IFN-g	First Vaccine	252.5
N+M WT	IFN-g+IL-2	First Vaccine	27.5
N+M WT	IL-2	First Vaccine	65
N+M WT	IL-2	First Vaccine	455
N+M WT	IFN-g	First Vaccine	230
S WT	IFN-g+IL-2	First Vaccine	37.5
N+M WT	IFN-g+IL-2	First Vaccine	175
S WT	IL-2	First Vaccine	130
S WT	IFN-g	First Vaccine	120
S WT	IFN-g+IL-2	First Vaccine	122.5
N+M WT	IL-2	First Vaccine	67.5
N+M WT	IFN-g+IL-2	First Vaccine	32.5
N+M WT	IFN-g	First Vaccine	80
S WT	IL-2	First Vaccine	205
S WT	IFN-g	First Vaccine	287.5
N+M WT	IL-2	First Vaccine	10
N+M WT	IFN-g+IL-2	First Vaccine	5
S WT	IFN-g	First Vaccine	17.5
S WT	IFN-g+IL-2	First Vaccine	7.5
N+M WT	IFN-g	First Vaccine	0
S WT	IL-2	First Vaccine	27.5
N+M WT	IFN-g	First Vaccine	22.5
S WT	IL-2	First Vaccine	42.5
S WT	IFN-g	First Vaccine	62.5
N+M WT	IL-2	First Vaccine	15
N+M WT	IFN-g+IL-2	First Vaccine	2.5
S WT	IFN-g+IL-2	First Vaccine	5
S WT	IFN-g	First Vaccine	32.5
N+M WT	IFN-g+IL-2	First Vaccine	7.5
N+M WT	IL-2	First Vaccine	10
S WT	IFN-g+IL-2	First Vaccine	32.5
S WT	IL-2	First Vaccine	180
N+M WT	IFN-g	First Vaccine	0
S WT	IFN-g	First Vaccine	145
N+M WT	IFN-g+IL-2	First Vaccine	7.5
N+M WT	IFN-g	First Vaccine	0
S WT	IFN-g+IL-2	First Vaccine	40
S WT	IL-2	First Vaccine	97.5
N+M WT	IL-2	First Vaccine	27.5
S WT	IFN-g+IL-2	First Vaccine	30
N+M WT	IFN-g+IL-2	First Vaccine	12.5
S WT	IFN-g	First Vaccine	80
S WT	IL-2	First Vaccine	72.5
N+M WT	IFN-g	First Vaccine	17.5
N+M WT	IL-2	First Vaccine	27.5
N+M WT	IL-2	First Vaccine	22.5
S WT	IFN-g+IL-2	First Vaccine	45
N+M WT	IFN-g+IL-2	First Vaccine	15
S WT	IL-2	First Vaccine	85
S WT	IFN-g	First Vaccine	117.5
N+M WT	IFN-g+IL-2	First Vaccine	0
N+M WT	IFN-g	First Vaccine	7.5
S WT	IFN-g+IL-2	First Vaccine	32.5
N+M WT	IL-2	First Vaccine	365
S WT	IL-2	First Vaccine	255
N+M WT	IL-2	First Vaccine	15
N+M WT	IFN-g	First Vaccine	0
S WT	IL-2	First Vaccine	10
S WT	IFN-g	First Vaccine	0
N+M WT	IFN-g+IL-2	First Vaccine	0
S WT	IFN-g+IL-2	First Vaccine	0
S WT	IFN-g+IL-2	First Vaccine	0
N+M WT	IL-2	First Vaccine	0
N+M WT	IFN-g+IL-2	First Vaccine	0
S WT	IL-2	First Vaccine	7.5
S WT	IFN-g+IL-2	First Vaccine	47.5
S WT	IFN-g	First Vaccine	127.5
S WT	IL-2	First Vaccine	145
S WT	IL-2	First Vaccine	130
N+M WT	IFN-g	First Vaccine	30
S WT	IFN-g	First Vaccine	305
N+M WT	IL-2	First Vaccine	17.5
N+M WT	IFN-g+IL-2	First Vaccine	2.5
S WT	IFN-g+IL-2	First Vaccine	47.5
N+M WT	IFN-g	First Vaccine	207.5
S WT	IL-2	First Vaccine	187.5
N+M WT	IFN-g+IL-2	First Vaccine	35
S WT	IFN-g	First Vaccine	715
N+M WT	IL-2	First Vaccine	105
S WT	IFN-g+IL-2	First Vaccine	80
S WT	IL-2	First Vaccine	40
S WT	IFN-g+IL-2	First Vaccine	32.5
N+M WT	IFN-g+IL-2	First Vaccine	2.5
N+M WT	IL-2	First Vaccine	20
S WT	IFN-g+IL-2	First Vaccine	15
S WT	IL-2	First Vaccine	82.5
N+M WT	IL-2	First Vaccine	25
S WT	IL-2	First Vaccine	22.5
N+M WT	IFN-g+IL-2	First Vaccine	10
S WT	IFN-g+IL-2	First Vaccine	12.5
S WT	IFN-g+IL-2	First Vaccine	30
S WT	IL-2	First Vaccine	67.5
S WT	IFN-g	First Vaccine	122.5
S WT	IFN-g+IL-2	First Vaccine	25
N+M WT	IFN-g	First Vaccine	0
S WT	IFN-g	First Vaccine	0
S WT	IL-2	First Vaccine	52.5
N+M WT	IL-2	First Vaccine	5
N+M WT	IFN-g+IL-2	First Vaccine	2.5
N+M WT	IFN-g	First Vaccine	35
S WT	IFN-g	First Vaccine	67.5
S WT	IFN-g+IL-2	First Vaccine	15
N+M WT	IFN-g+IL-2	First Vaccine	10
N+M WT	IL-2	First Vaccine	15
S WT	IL-2	First Vaccine	30
S WT	IFN-g+IL-2	First Vaccine	60
S WT	IFN-g	First Vaccine	197.5
N+M WT	IL-2	First Vaccine	35
S WT	IL-2	First Vaccine	115
N+M WT	IFN-g	First Vaccine	32.5
N+M WT	IFN-g+IL-2	First Vaccine	20
S WT	IL-2	First Vaccine	60
S WT	IFN-g+IL-2	First Vaccine	5
N+M WT	IFN-g	First Vaccine	12.5
N+M WT	IL-2	First Vaccine	27.5
S WT	IFN-g	First Vaccine	22.5
N+M WT	IFN-g+IL-2	First Vaccine	5
S WT	IFN-g+IL-2	First Vaccine	100
N+M WT	IFN-g+IL-2	First Vaccine	7.5
S WT	IL-2	First Vaccine	210
N+M WT	IFN-g	First Vaccine	105
S WT	IFN-g	First Vaccine	332.5
N+M WT	IL-2	First Vaccine	20
N+M WT	IL-2	First Vaccine	7.5
S WT	IFN-g+IL-2	First Vaccine	2.5
N+M WT	IFN-g	First Vaccine	0
S WT	IFN-g	First Vaccine	22.5
S WT	IL-2	First Vaccine	42.5
N+M WT	IFN-g+IL-2	First Vaccine	2.5
S WT	IFN-g	First Vaccine	142.5
S WT	IL-2	First Vaccine	100
N+M WT	IFN-g	First Vaccine	22.5
N+M WT	IFN-g+IL-2	First Vaccine	17.5
S WT	IFN-g+IL-2	First Vaccine	35
N+M WT	IL-2	First Vaccine	20

## Sheet: fig7_a_test
group1	group2	condition	analyte	p	p.adj	method
First Infection	First Vaccine	N+M WT	IFN-g	0.00350462	0.018	Wilcoxon
First Infection	First Vaccine	S WT	IFN-g	0.00411887	0.018	Wilcoxon
First Infection	First Vaccine	N+M WT	IFN-g+IL-2	0.00520974	0.018	Wilcoxon
First Infection	First Vaccine	S WT	IFN-g+IL-2	0.0235662	0.047	Wilcoxon
First Infection	First Vaccine	N+M WT	IL-2	0.00103117	0.0062	Wilcoxon
First Infection	First Vaccine	S WT	IL-2	0.14849	0.15	Wilcoxon

## Sheet: fig7_b_corr_infected
IgA_N_Fl	IgA_S	IgA_RBD	IgA_RBD_delta	IgA_RBD_BA1_1	IgA_RBD_BA2	IgA_RBD_BA4_5	IgA_RBD_BQ1_1	IgA_RBD_XBB	IgG_N_Fl	IgG_S	IgG_RBD	IgG_RBD_delta	IgG_RBD_BA1_1	IgG_RBD_BA2	IgG_RBD_BA4_5	IgG_RBD_BQ1_1	IgG_RBD_XBB	N+M WT_IFN-g	N+M WT_IL-2	N+M WT_IFN-g+IL-2	S WT_IFN-g	S WT_IL-2	S WT_IFN-g+IL-2
1	0.496491	0.507018	0.542105	0.352632	0.377193	0.398246	0.354386	0.303509	0.329825	-0.107018	-0.168421	-0.0947368	-0.115789	-0.187719	-0.0649123	-0.0596491	-0.0122807	0.0149188	-0.0298508	0.127417	0.16323	-0.0570426	0.0140351
0.496491	1	0.931579	0.933333	0.859649	0.854386	0.870175	0.838596	0.798246	0.0298246	0.022807	0.00701754	0.0684211	0.0192982	0.0473684	0.0578947	0.0596491	0.138596	-0.146556	-0.296752	-0.155536	-0.330847	-0.323826	-0.170175
0.507018	0.931579	1	0.985965	0.863158	0.922807	0.870175	0.878947	0.812281	0.0473684	0.0157895	-0.00701754	0.0263158	0.0964912	0.0561404	0.045614	0.0736842	0.196491	-0.207108	-0.394206	-0.268014	-0.392277	-0.401053	-0.268421
0.542105	0.933333	0.985965	1	0.877193	0.940351	0.924561	0.926316	0.850877	0.0350877	0.0192982	-0.00526316	0.0298246	0.0912281	0.0508772	0.0614035	0.0842105	0.196491	-0.218517	-0.37928	-0.267136	-0.41685	-0.421237	-0.303509
0.352632	0.859649	0.863158	0.877193	1	0.94386	0.910526	0.852632	0.94386	-0.238596	0.147368	0.149123	0.15614	0.215789	0.164912	0.122807	0.149123	0.264912	-0.243089	-0.398595	-0.275044	-0.47477	-0.411584	-0.324561
0.377193	0.854386	0.922807	0.940351	0.94386	1	0.942105	0.922807	0.92807	-0.229825	0.00877193	0.0105263	0.0210526	0.0859649	0.0350877	0.00701754	0.022807	0.150877	-0.385257	-0.532924	-0.443762	-0.580957	-0.523036	-0.445614
0.398246	0.870175	0.870175	0.924561	0.910526	0.942105	1	0.975439	0.917544	-0.157895	0.0491228	0.0385965	0.0649123	0.114035	0.0807018	0.0982456	0.0982456	0.182456	-0.31154	-0.395962	-0.335677	-0.534445	-0.498464	-0.417544
0.354386	0.838596	0.878947	0.926316	0.852632	0.922807	0.975439	1	0.85614	-0.0649123	0.045614	0.0315789	0.0578947	0.147368	0.0789474	0.121053	0.138596	0.229825	-0.322949	-0.410887	-0.38928	-0.559895	-0.542343	-0.454386
0.303509	0.798246	0.812281	0.850877	0.94386	0.92807	0.917544	0.85614	1	-0.296491	0.0859649	0.0842105	0.0912281	0.17193	0.121053	0.0964912	0.0982456	0.208772	-0.323826	-0.472344	-0.333041	-0.567793	-0.530057	-0.463158
0.329825	0.0298246	0.0473684	0.0350877	-0.238596	-0.229825	-0.157895	-0.0649123	-0.296491	1	0.215789	0.126316	0.173684	0.210526	0.147368	0.312281	0.359649	0.350877	0.612549	0.640913	0.585238	0.588855	0.433524	0.482456
-0.107018	0.022807	0.0157895	0.0192982	0.147368	0.00877193	0.0491228	0.045614	0.0859649	0.215789	1	0.984211	0.973684	0.896491	0.950877	0.954386	0.935088	0.887719	0.499342	0.455663	0.520212	0.303642	0.263273	0.37193
-0.168421	0.00701754	-0.00701754	-0.00526316	0.149123	0.0105263	0.0385965	0.0315789	0.0842105	0.126316	0.984211	1	0.978947	0.889474	0.954386	0.938596	0.915789	0.866667	0.476525	0.404741	0.473639	0.254498	0.262396	0.359649
-0.0947368	0.0684211	0.0263158	0.0298246	0.15614	0.0210526	0.0649123	0.0578947	0.0912281	0.173684	0.973684	0.978947	1	0.84386	0.924561	0.945614	0.910526	0.84386	0.485301	0.410009	0.502637	0.263273	0.223782	0.364912
-0.115789	0.0192982	0.0964912	0.0912281	0.215789	0.0859649	0.114035	0.147368	0.17193	0.210526	0.896491	0.889474	0.84386	1	0.919298	0.919298	0.945614	0.959649	0.366828	0.300264	0.347101	0.110575	0.0684511	0.124561
-0.187719	0.0473684	0.0561404	0.0508772	0.164912	0.0350877	0.0807018	0.0789474	0.121053	0.147368	0.950877	0.954386	0.924561	0.919298	1	0.936842	0.926316	0.889474	0.488811	0.429324	0.49385	0.232558	0.243967	0.326316
-0.0649123	0.0578947	0.045614	0.0614035	0.122807	0.00701754	0.0982456	0.121053	0.0964912	0.312281	0.954386	0.938596	0.945614	0.919298	0.936842	1	0.977193	0.929825	0.476525	0.44425	0.494728	0.230803	0.152699	0.273684
-0.0596491	0.0596491	0.0736842	0.0842105	0.149123	0.022807	0.0982456	0.138596	0.0982456	0.359649	0.935088	0.915789	0.910526	0.945614	0.926316	0.977193	1	0.968421	0.504607	0.459175	0.491213	0.235191	0.16323	0.264912
-0.0122807	0.138596	0.196491	0.196491	0.264912	0.150877	0.182456	0.229825	0.208772	0.350877	0.887719	0.866667	0.84386	0.959649	0.889474	0.929825	0.968421	1	0.417727	0.344162	0.370827	0.1448	0.0631856	0.166667
0.0149188	-0.146556	-0.207108	-0.218517	-0.243089	-0.385257	-0.31154	-0.322949	-0.323826	0.612549	0.499342	0.476525	0.485301	0.366828	0.488811	0.476525	0.504607	0.417727	1	0.899868	0.927473	0.809482	0.81914	0.893374
-0.0298508	-0.296752	-0.394206	-0.37928	-0.398595	-0.532924	-0.395962	-0.410887	-0.472344	0.640913	0.455663	0.404741	0.410009	0.300264	0.429324	0.44425	0.459175	0.344162	0.899868	1	0.923043	0.835749	0.846728	0.835821
0.127417	-0.155536	-0.268014	-0.267136	-0.275044	-0.443762	-0.335677	-0.38928	-0.333041	0.585238	0.520212	0.473639	0.502637	0.347101	0.49385	0.494728	0.491213	0.370827	0.927473	0.923043	1	0.854506	0.815385	0.85501
0.16323	-0.330847	-0.392277	-0.41685	-0.47477	-0.580957	-0.534445	-0.559895	-0.567793	0.588855	0.303642	0.254498	0.263273	0.110575	0.232558	0.230803	0.235191	0.1448	0.809482	0.835749	0.854506	1	0.854258	0.882843
-0.0570426	-0.323826	-0.401053	-0.421237	-0.411584	-0.523036	-0.498464	-0.542343	-0.530057	0.433524	0.263273	0.262396	0.223782	0.0684511	0.243967	0.152699	0.16323	0.0631856	0.81914	0.846728	0.815385	0.854258	1	0.926722
0.0140351	-0.170175	-0.268421	-0.303509	-0.324561	-0.445614	-0.417544	-0.454386	-0.463158	0.482456	0.37193	0.359649	0.364912	0.124561	0.326316	0.273684	0.264912	0.166667	0.893374	0.835821	0.85501	0.882843	0.926722	1

[truncated: 3 more sheets: fig7_b_corr_vaccinated, fig7_b_pvalue_infected, fig7_b_pvalue_vaccinated]
